# Supplementary material for: Increasing Azithromycin Resistance in Neisseria gonorrhoeae Due to NG-MAST 12302 Clonal Spread in Canada, 2015 to 2018
Source: Antimicrob Agents Chemother. 2022 Mar 15;66(3):e01688-21. doi: 10.1128/aac.01688-21 (PMC8923198; doi:10.1128/aac.01688-21)
Supplement: Supplemental file 1 — Supplemental Table S1. Download aac.01688-21-s0001.xlsx, XLSX file, 0.01 MB [file aac.01688-21-s0001.xlsx]

## Sheet: Sheet1
Table 1S. Gene mutations associated with azithromycin susceptibility identified in Canadian Neisseria gonorrhoeae isolates with azithromycin MICs ≥ 1 mg/L with WGS data, 2015 to 2018 (N=1,544)
gene mutation	No. of isolates with mutation
Pathogenwatch mtrD_mosaic_2; mtr_mosaic_2	1467
mtrR promoter mutations
mosaica	1467
-35A deletion	50
mtrR mutations
D79N, S183N, M197I	1423
A39T	55
G45D	8
mtrC mosaic	1468
mtrD mosaic (S821A, K823E)	1470
mtrE mosaic	1433
mtrF mosaic	0
Correia element	0
porB1A structure	47
porB1B structure	1497
porB1b mutation G120D	13
porB1b mutation G120K	1139
porB1b mutation G120N	199
23S rRNA A2059G (4 alleles)	3
23S rRNA C2611T (1 allele)	6
23S rRNA C2611T (2 allele)	15
23S rRNA C2611T (3 allele)	21
23S rRNA C2611T (4 allele)	54
rpsJ V57M	1539
rplV (L22)	0
rplD (L4)b
G70D	1
G70D/V125A/A147G/R157Q	5
V125A/A147G/R157Q	1435
macA promoter (G to C at -10)c	0
ermA positive	0
ermB positive	0
ermC positive	0
ermF positive	3
ereA	0
ereB	0
mefA	0
mphA	0
a Rouquette-Loughlin, 2018
b Belkacem, 2016
c Rouquette-Loughlin 2005
