# Supplementary material for: Increasing Azithromycin Resistance in Neisseria gonorrhoeae Due to NG-MAST 12302 Clonal Spread in Canada, 2015 to 2018
Source: Antimicrob Agents Chemother. 2022 Mar 15;66(3):e01688-21. doi: 10.1128/aac.01688-21 (PMC8923198; doi:10.1128/aac.01688-21)
Supplement: Supplemental file 2 — Supplemental Table S2. Download aac.01688-21-s0002.xlsx, XLSX file, 1.0 MB [file aac.01688-21-s0002.xlsx]

## Sheet: Table S2
Supplemental Table S2: Metadata for isolates depicted in figure 3.
Samples	Year Isolated	Province	Sex	Age at Isolation Date	Isolation Site	Sequence Type	BioProject	BioSample	Experiment	SRA Study	SRA Accession
40442	2015	Central	Female	59.32	Vagina	ST-10451	PRJNA785548	SAMN23565665	SRX13284646	SRP348908	SRR17096803
40483	2015	Central	Female	28.11	Cervix	ST-10451	PRJNA785548	SAMN23565666	SRX13284657	SRP348908	SRR17096792
40616	2015	Central	Female	23.8	Cervix	ST-10451	PRJNA785548	SAMN23565667	SRX13284699	SRP348908	SRR17096750
40849	2015	Western	Male	25	Penis/Urethra	ST-10451	PRJNA785548	SAMN23565668	SRX13284720	SRP348908	SRR17096729
40872	2015	Western	Male	28	Throat	ST-12611	PRJNA785548	SAMN23565669	SRX13284671	SRP348908	SRR17096778
41048	2015	Central	Male	33	Rectum	ST-12302	PRJNA785548	SAMN23565670	SRX13284728	SRP348908	SRR17096721
41313	2015	Central	Male	55	Penis/Urethra	ST-12302	PRJNA785548	SAMN23565671	SRX13284733	SRP348908	SRR17096716
41980	2016	Western	Male	25.75	Rectum	ST-2318	PRJNA785548	SAMN23565672	SRX13284729	SRP348908	SRR17096720
42378	2015	Central	Male	57.05	Penis/Urethra	ST-10451	PRJNA785548	SAMN23565673	SRX13284718	SRP348908	SRR17096731
42385	2015	Central	Male	24.4	Penis/Urethra	ST-10451	PRJNA785548	SAMN23565674	SRX13284723	SRP348908	SRR17096726
42437	2015	Central	Male	27.05	Penis/Urethra	ST-10451	PRJNA785548	SAMN23565675	SRX13284661	SRP348908	SRR17096788
42528	2015	Central	Female	45.04	Cervix	ST-10451	PRJNA785548	SAMN23565676	SRX13284715	SRP348908	SRR17096734
42551	2015	Central	Male	37.58	Other	ST-10451	PRJNA785548	SAMN23565677	SRX13284672	SRP348908	SRR17096777
42574	2015	Central	Male	38.08	Penis/Urethra	ST-10451	PRJNA785548	SAMN23565678	SRX13284650	SRP348908	SRR17096799
42837	2015	Central	Female	34.17	Cervix	ST-11765	PRJNA785548	SAMN23565679	SRX13327730	SRP348908	SRR17143665
42937	2015	Central	Male	50.93	Penis/Urethra	ST-10451	PRJNA785548	SAMN23565680	SRX13284694	SRP348908	SRR17096755
42971	2015	Central	Male	54.32	Penis/Urethra	ST-10451	PRJNA785548	SAMN23565681	SRX13284726	SRP348908	SRR17096723
42974	2015	Central	Female	16.36	Cervix	ST-11765	PRJNA785548	SAMN23565682	SRX13284677	SRP348908	SRR17096772
43204	2015	Central	Male	28.05	Penis/Urethra	ST-10451	PRJNA785548	SAMN23565683	SRX13284676	SRP348908	SRR17096773
43237	2015	Central	Male	25.81	Penis/Urethra	ST-10451	PRJNA785548	SAMN23565684	SRX13284658	SRP348908	SRR17096791
43284	2015	Central	Male	31.63	Penis/Urethra	ST-11765	PRJNA785548	SAMN23565685	SRX13284710	SRP348908	SRR17096739
43326	2015	Central	Male	30	Rectum	ST-12302	PRJNA785548	SAMN23565686	SRX13284709	SRP348908	SRR17096740
43700	2016	Western	Male	25	Penis/Urethra	ST-12122	PRJNA785548	SAMN23565687	SRX13327741	SRP348908	SRR17143674
43708	2016	Western	Female	27	Throat	ST-12122	PRJNA785548	SAMN23565688	SRX13284663	SRP348908	SRR17096786
43998	2016	Western	Male	26	Throat	ST-8241	PRJNA785548	SAMN23565689	SRX13284741	SRP348908	SRR17096708
44013	2016	Western	Female		Cervix	ST-10451	PRJNA785548	SAMN23565690	SRX13284736	SRP348908	SRR17096713
44025	2016	Western	Female	28	Cervix	ST-10451	PRJNA785548	SAMN23565691	SRX13284695	SRP348908	SRR17096754
44085	2016	Central	Male	33	Throat	ST-13814	PRJNA785548	SAMN23565692	SRX13284703	SRP348908	SRR17096746
44334	2016	Central	Male		Throat	ST-10451	PRJNA785548	SAMN23565693	SRX13284682	SRP348908	SRR17096767
44452	2016	Central	Male	30.03	Penis/Urethra	ST-11765	PRJNA785548	SAMN23565694	SRX13284665	SRP348908	SRR17096784
44664	2016	Central	Male	32.33	Penis/Urethra	ST-12302	PRJNA785548	SAMN23565695	SRX13284742	SRP348908	SRR17096707
44717	2016	Central	Male	27.45	Penis/Urethra	ST-10451	PRJNA785548	SAMN23565696	SRX13327756	SRP348908	SRR17143699
44748	2016	Central	Male	24.5	Throat	ST-14698	PRJNA785548	SAMN23565697	SRX13284655	SRP348908	SRR17096794
45176	2016	Western	Female	22.36	Throat	ST-3935	PRJNA785548	SAMN23565698	SRX13327762	SRP348908	SRR17143693
45321	2016	Central	Male	22	Penis/Urethra	ST-12302	PRJNA785548	SAMN23565699	SRX13284702	SRP348908	SRR17096747
45362	2016	Central	Male	26	Eye	ST-12302	PRJNA785548	SAMN23565700	SRX13284645	SRP348908	SRR17096804
45373	2016	Central	Male	30	Penis/Urethra	ST-12302	PRJNA785548	SAMN23565701	SRX13327763	SRP348908	SRR17143692
45415	2016	Eastern	Female	23.23	Vagina	ST-14277	PRJNA785548	SAMN23565702	SRX13284669	SRP348908	SRR17096780
45607	2016	Central	Male		Penis/Urethra	ST-2400	PRJNA785548	SAMN23565703	SRX13284681	SRP348908	SRR17096768
45608	2016	Central	Male		Penis/Urethra	ST-2400	PRJNA785548	SAMN23565704	SRX13284689	SRP348908	SRR17096760
45613	2016	Central	Male		Penis/Urethra	ST-2400	PRJNA785548	SAMN23565705	SRX13284739	SRP348908	SRR17096710
47343	2016	Central	Female	27.4	Vagina	ST-10451	PRJNA785548	SAMN23565706	SRX13284716	SRP348908	SRR17096733
47423	2016	Central	Male	49.75	Penis/Urethra	ST-14698	PRJNA785548	SAMN23565707	SRX13284680	SRP348908	SRR17096769
47598	2016	Central	Male	25.74	Throat	ST-14698	PRJNA785548	SAMN23565708	SRX13327770	SRP348908	SRR17143711
48104	2016	Central	Male	63.79	Penis/Urethra	ST-10451	PRJNA785548	SAMN23565709	SRX13284684	SRP348908	SRR17096765
48127	2016	Central	Male	68.48	Penis/Urethra	ST-14698	PRJNA785548	SAMN23565710	SRX13284647	SRP348908	SRR17096802
48534	2017	Western	Male	39.78	Penis/Urethra	ST-15781	PRJNA785548	SAMN23565711	SRX13284644	SRP348908	SRR17096805
48722	2016	Central	Male	24	Rectum	ST-12302	PRJNA785548	SAMN23565712	SRX13284738	SRP348908	SRR17096711
48724	2016	Central	Male	41	Rectum	ST-12302	PRJNA785548	SAMN23565713	SRX13284659	SRP348908	SRR17096790
48737	2016	Central	Male	59	Penis/Urethra	ST-15750	PRJNA785548	SAMN23565714	SRX13284653	SRP348908	SRR17096796
48777	2016	Central	Male	22	Rectum	ST-15750	PRJNA785548	SAMN23565715	SRX13284651	SRP348908	SRR17096798
48783	2016	Central	Male	27	Rectum	ST-15750	PRJNA785548	SAMN23565716	SRX13327791	SRP348908	SRR17143718
48791	2016	Central	Male		Throat	ST-12302	PRJNA785548	SAMN23565717	SRX13284648	SRP348908	SRR17096801
48795	2016	Central	Male	22	Throat	ST-15750	PRJNA785548	SAMN23565718	SRX13284713	SRP348908	SRR17096736
48815	2016	Central	Male	41	Penis/Urethra	ST-15750	PRJNA785548	SAMN23565719	SRX13327790	SRP348908	SRR17143719
48857	2016	Central	Male	34	Penis/Urethra	ST-15750	PRJNA785548	SAMN23565720	SRX13284704	SRP348908	SRR17096745
48864	2016	Central	Male	28	Penis/Urethra	ST-15750	PRJNA785548	SAMN23565721	SRX13327788	SRP348908	SRR17143721
48868	2016	Central	Male	42	Rectum	ST-15750	PRJNA785548	SAMN23565722	SRX13327783	SRP348908	SRR17143726
48869	2016	Central	Male	29	Rectum	ST-15750	PRJNA785548	SAMN23565723	SRX13284667	SRP348908	SRR17096782
49137	2017	Western	Male	27.12	Penis/Urethra	ST-7856	PRJNA785548	SAMN23565724	SRX13327785	SRP348908	SRR17143724
49221	2017	Western	Male	24.3	Penis/Urethra	ST-3935	PRJNA785548	SAMN23565725	SRX13284712	SRP348908	SRR17096737
49224	2017	Western	Male	52.26	Penis/Urethra	ST-12302	PRJNA785548	SAMN23565726	SRX13284743	SRP348908	SRR17096706
49373	2017	Central	Male	34.13	Penis/Urethra	ST-14698	PRJNA785548	SAMN23565727	SRX13284690	SRP348908	SRR17096759
49375	2017	Central	Male	33.39	Penis/Urethra	ST-14698	PRJNA785548	SAMN23565728	SRX13284678	SRP348908	SRR17096771
49415	2017	Central	Male	41.07	Throat	ST-14698	PRJNA785548	SAMN23565729	SRX13284656	SRP348908	SRR17096793
49426	2017	Central	Male	20.24	Penis/Urethra	ST-14502	PRJNA785548	SAMN23565730	SRX13284683	SRP348908	SRR17096766
49451	2017	Central	Male	26.11	Throat	ST-14698	PRJNA785548	SAMN23565731	SRX13284708	SRP348908	SRR17096741
49454	2017	Central	Male	51.31	Penis/Urethra	ST-14698	PRJNA785548	SAMN23565732	SRX13284679	SRP348908	SRR17096770
49466	2017	Central	Male	22.65	Penis/Urethra	ST-14698	PRJNA785548	SAMN23565733	SRX13284734	SRP348908	SRR17096715
49512	2017	Central	Male	23.21	Throat	ST-16213	PRJNA785548	SAMN23565734	SRX13284685	SRP348908	SRR17096764
49522	2017	Central	Male	20.66	Penis/Urethra	ST-14698	PRJNA785548	SAMN23565735	SRX13284688	SRP348908	SRR17096761
49529	2017	Central	Male	36.13	Penis/Urethra	ST-14698	PRJNA785548	SAMN23565736	SRX13284687	SRP348908	SRR17096762
49533	2017	Central	Male	32.09	Penis/Urethra	ST-14698	PRJNA785548	SAMN23565737	SRX13284664	SRP348908	SRR17096785
49558	2017	Central	Male	30.51	Penis/Urethra	ST-14698	PRJNA785548	SAMN23565738	SRX13284722	SRP348908	SRR17096727
49567	2017	Central	Male	23.97	Rectum	ST-14698	PRJNA785548	SAMN23565739	SRX13284696	SRP348908	SRR17096753
49585	2017	Central	Male	58.12	Penis/Urethra	ST-16190	PRJNA785548	SAMN23565740	SRX13284731	SRP348908	SRR17096718
49600	2017	Central	Male	21.28	Penis/Urethra	ST-14698	PRJNA785548	SAMN23565741	SRX13284719	SRP348908	SRR17096730
49604	2017	Central	Male	23.69	Penis/Urethra	ST-14698	PRJNA785548	SAMN23565742	SRX13284674	SRP348908	SRR17096775
49608	2017	Central	Male	38.66	Penis/Urethra	ST-14698	PRJNA785548	SAMN23565743	SRX13284711	SRP348908	SRR17096738
49609	2017	Central	Male	36.49	Rectum	ST-14698	PRJNA785548	SAMN23565744	SRX13284724	SRP348908	SRR17096725
49618	2017	Central	Male	24.78	Penis/Urethra	ST-14698	PRJNA785548	SAMN23565745	SRX13327821	SRP348908	SRR17143748
49619	2017	Central	Male	38.14	Penis/Urethra	ST-14698	PRJNA785548	SAMN23565746	SRX13284717	SRP348908	SRR17096732
49631	2017	Central	Male	41.45	Rectum	ST-14698	PRJNA785548	SAMN23565747	SRX13284714	SRP348908	SRR17096735
49634	2017	Central	Male	59.53	Penis/Urethra	ST-3169	PRJNA785548	SAMN23565748	SRX13284660	SRP348908	SRR17096789
49641	2017	Central	Male	23.33	Rectum	ST-15750	PRJNA785548	SAMN23565749	SRX13284652	SRP348908	SRR17096797
49649	2017	Central	Male	32.54	Penis/Urethra	ST-14698	PRJNA785548	SAMN23565750	SRX13284666	SRP348908	SRR17096783
49655	2017	Central	Male	28.31	Penis/Urethra	ST-14698	PRJNA785548	SAMN23565751	SRX13284698	SRP348908	SRR17096751
49659	2017	Central	Male	49.18	Penis/Urethra	ST-14698	PRJNA785548	SAMN23565752	SRX13284675	SRP348908	SRR17096774
49662	2017	Central	Male	40.12	Penis/Urethra	ST-14698	PRJNA785548	SAMN23565753	SRX13284691	SRP348908	SRR17096758
49663	2017	Central	Male	24.81	Penis/Urethra	ST-14698	PRJNA785548	SAMN23565754	SRX13284737	SRP348908	SRR17096712
49665	2017	Central	Male	24.67	Rectum	ST-14698	PRJNA785548	SAMN23565755	SRX13284693	SRP348908	SRR17096756
49667	2017	Central	Male	31.74	Penis/Urethra	ST-14698	PRJNA785548	SAMN23565756	SRX13284705	SRP348908	SRR17096744
49672	2017	Central	missing	35.58	Other	ST-14698	PRJNA785548	SAMN23565757	SRX13284668	SRP348908	SRR17096781
49673	2017	Central	Male	20.4	Penis/Urethra	ST-14698	PRJNA785548	SAMN23565758	SRX13284707	SRP348908	SRR17096742
49674	2017	Central	Male	30.05	Rectum	ST-14698	PRJNA785548	SAMN23565759	SRX13284697	SRP348908	SRR17096752
49675	2017	Central	Male	45.65	Penis/Urethra	ST-14698	PRJNA785548	SAMN23565760	SRX13284740	SRP348908	SRR17096709
49681	2017	Central	Male	24.9	Penis/Urethra	ST-16209	PRJNA785548	SAMN23565761	SRX13284700	SRP348908	SRR17096749
49685	2017	Central	Male	29.38	Penis/Urethra	ST-14698	PRJNA785548	SAMN23565762	SRX13284735	SRP348908	SRR17096714
49691	2017	Central	Male	21.97	Penis/Urethra	ST-14698	PRJNA785548	SAMN23565763	SRX13284701	SRP348908	SRR17096748
49692	2017	Central	Male	22.34	Penis/Urethra	ST-14698	PRJNA785548	SAMN23565764	SRX13284654	SRP348908	SRR17096795
49724	2017	Western	Male	45.11	Penis/Urethra	ST-2992	PRJNA785548	SAMN23565765	SRX13284949	SRP348908	SRR17097117
50037	2017	Western	Male	40.4	Rectum	ST-8241	PRJNA785548	SAMN23565766	SRX13284843	SRP348908	SRR17097183
50154	2017	Western	Male	31.47	Rectum	ST-7856	PRJNA785548	SAMN23565767	SRX13284962	SRP348908	SRR17097104
50416	2017	Western	Male	26.87	Rectum	ST-14698	PRJNA785548	SAMN23565768	SRX13284909	SRP348908	SRR17097144
50456	2017	Western	Female	45.48	Cervix	ST-865	PRJNA785548	SAMN23565769	SRX13284919	SRP348908	SRR17097139
50655	2018	Western	Male	29.22	Throat	ST-16430	PRJNA785548	SAMN23565770	SRX13284964	SRP348908	SRR17097102
50658	2018	Western	Male	26.17	Throat	ST-14698	PRJNA785548	SAMN23565771	SRX13284940	SRP348908	SRR17097126
50698	2018	Western	Female	17.34	Vagina	ST-8241	PRJNA785548	SAMN23565772	SRX13284844	SRP348908	SRR17097182
50701	2018	Western	Male	41.61	knee joint fluid	ST-8241	PRJNA785548	SAMN23565773	SRX13284943	SRP348908	SRR17097123
50703	2018	Western	Male	21.5	Penis/Urethra	ST-8241	PRJNA785548	SAMN23565774	SRX13284939	SRP348908	SRR17097127
50710	2018	Western	Male	24.09	Penis/Urethra	ST-8241	PRJNA785548	SAMN23565775	SRX13284913	SRP348908	SRR17097142
50711	2018	Western	Male	18.8	Rectum	ST-7638	PRJNA785548	SAMN23565776	SRX13284917	SRP348908	SRR17097140
50726	2018	Western	Male	25.67	Throat	ST-14698	PRJNA785548	SAMN23565777	SRX13284841	SRP348908	SRR17097185
50736	2018	Western	Male	24.8	Penis/Urethra	ST-5308	PRJNA785548	SAMN23565778	SRX13284830	SRP348908	SRR17097196
50752	2018	Eastern	Male	31.25	Rectum	ST-15846	PRJNA785548	SAMN23565779	SRX13284883	SRP348908	SRR17097157
50789	2017	Western	Female	28	Throat	ST-8890	PRJNA785548	SAMN23565780	SRX13284923	SRP348908	SRR17097137
50811	2017	Western	Male	24	Penis/Urethra	ST-14698	PRJNA785548	SAMN23565781	SRX13284901	SRP348908	SRR17097148
50828	2017	Western	Male	37	Penis/Urethra	ST-12302	PRJNA785548	SAMN23565782	SRX13284855	SRP348908	SRR17097171
50831	2017	Western	Male	24	Penis/Urethra	ST-14698	PRJNA785548	SAMN23565783	SRX13284942	SRP348908	SRR17097124
50834	2018	Western	Male	24.85	Rectum	ST-14512	PRJNA785548	SAMN23565784	SRX13284851	SRP348908	SRR17097175
50857	2018	Western	Female	31.46	Throat	ST-5308	PRJNA785548	SAMN23565785	SRX13284941	SRP348908	SRR17097125
50860	2018	Western	Female	22.04	Cervix	ST-5308	PRJNA785548	SAMN23565786	SRX13284833	SRP348908	SRR17097193
50865	2018	Western	Female	24.79	Throat	ST-5308	PRJNA785548	SAMN23565787	SRX13284959	SRP348908	SRR17097107
50866	2018	Eastern	Male	30.96	Throat	ST-14994	PRJNA785548	SAMN23565788	SRX13284925	SRP348908	SRR17097136
50877	2017	Central	Male	45	Penis/Urethra	ST-15750	PRJNA785548	SAMN23565789	SRX13284854	SRP348908	SRR17097172
50878	2017	Central	Male	34	Rectum	ST-15750	PRJNA785548	SAMN23565790	SRX13284953	SRP348908	SRR17097113
50880	2017	Central	Male	32	Penis/Urethra	ST-15750	PRJNA785548	SAMN23565791	SRX13284946	SRP348908	SRR17097120
50886	2017	Central	Male	22	Throat	ST-16094	PRJNA785548	SAMN23565792	SRX13284845	SRP348908	SRR17097181
50887	2017	Central	Male	24	Throat	ST-12302	PRJNA785548	SAMN23565793	SRX13284887	SRP348908	SRR17097155
50888	2017	Central	Male	22	Throat	ST-12302	PRJNA785548	SAMN23565794	SRX13284921	SRP348908	SRR17097138
50894	2017	Central	Female	16	Cervix	ST-9047	PRJNA785548	SAMN23565795	SRX13284848	SRP348908	SRR17097178
50895	2017	Central	Male	21	Penis/Urethra	ST-12302	PRJNA785548	SAMN23565796	SRX13284961	SRP348908	SRR17097105
50896	2017	Central	Male	51	Penis/Urethra	ST-12302	PRJNA785548	SAMN23565797	SRX13284944	SRP348908	SRR17097122
50898	2017	Central	Male	24	Penis/Urethra	ST-12302	PRJNA785548	SAMN23565798	SRX13284945	SRP348908	SRR17097121
50899	2017	Central	Female	20	Cervix	ST-12302	PRJNA785548	SAMN23565799	SRX13284836	SRP348908	SRR17097190
50900	2017	Central	Male	38	Penis/Urethra	ST-12302	PRJNA785548	SAMN23565800	SRX13284936	SRP348908	SRR17097130
50908	2017	Central	Female	19	Cervix	ST-12302	PRJNA785548	SAMN23565801	SRX13284899	SRP348908	SRR17097149
50910	2017	Central	Male	27	Rectum	ST-15750	PRJNA785548	SAMN23565802	SRX13284827	SRP348908	SRR17097199
50921	2017	Central	Female	25	Throat	ST-12302	PRJNA785548	SAMN23565803	SRX13284938	SRP348908	SRR17097128
50927	2017	Central	Male	24	Throat	ST-15750	PRJNA785548	SAMN23565804	SRX13284867	SRP348908	SRR17097165
50940	2017	Central	Male	18	Penis/Urethra	ST-15750	PRJNA785548	SAMN23565805	SRX13284956	SRP348908	SRR17097110
50953	2017	Central	Male	48	Penis/Urethra	ST-12302	PRJNA785548	SAMN23565806	SRX13284951	SRP348908	SRR17097115
50961	2017	Central	Male	21	Penis/Urethra	ST-12302	PRJNA785548	SAMN23565807	SRX13284877	SRP348908	SRR17097160
51093	2018	Western	Male	34.49	Rectum	ST-14698	PRJNA785548	SAMN23565808	SRX13284853	SRP348908	SRR17097173
51146	2018	Western	Male	27.83	Rectum	ST-14512	PRJNA785548	SAMN23565809	SRX13284948	SRP348908	SRR17097118
51153	2018	Western	Male	24.45	Penis/Urethra	ST-14512	PRJNA785548	SAMN23565810	SRX13284873	SRP348908	SRR17097162
51250	2018	Western	Male	55.33	Penis/Urethra	ST-16968	PRJNA785548	SAMN23565811	SRX13284837	SRP348908	SRR17097189
51269	2017	Central	Male	27	Rectum	ST-14698	PRJNA785548	SAMN23565812	SRX13284960	SRP348908	SRR17097106
51271	2017	Central	Female	37	Vagina	ST-14698	PRJNA785548	SAMN23565813	SRX13284897	SRP348908	SRR17097150
51272	2017	Central	Female	42	Vagina	ST-14698	PRJNA785548	SAMN23565814	SRX13284955	SRP348908	SRR17097111
51278	2017	Central	Male	23	Penis/Urethra	ST-10451	PRJNA785548	SAMN23565815	SRX13284829	SRP348908	SRR17097197
51287	2017	Central	Male	46	Penis/Urethra	ST-14698	PRJNA785548	SAMN23565816	SRX13284881	SRP348908	SRR17097158
51292	2017	Central	Male	44	Penis/Urethra	ST-14698	PRJNA785548	SAMN23565817	SRX13284927	SRP348908	SRR17097135
51303	2017	Central	Male	25	Penis/Urethra	ST-14698	PRJNA785548	SAMN23565818	SRX13284963	SRP348908	SRR17097103
51304	2017	Central	Male	18	Throat	ST-14698	PRJNA785548	SAMN23565819	SRX13284838	SRP348908	SRR17097188
51308	2017	Central	Female	56	Cervix	ST-14698	PRJNA785548	SAMN23565820	SRX13284915	SRP348908	SRR17097141
51318	2017	Central	Male	35	Penis/Urethra	ST-14698	PRJNA785548	SAMN23565821	SRX13284831	SRP348908	SRR17097195
51330	2017	Central	Male	26	Penis/Urethra	ST-14698	PRJNA785548	SAMN23565822	SRX13284957	SRP348908	SRR17097109
51337	2018	Western	Male	43.25	Penis/Urethra	ST-14698	PRJNA785548	SAMN23565823	SRX13284891	SRP348908	SRR17097153
51343	2018	Western	Male	56.81	Penis/Urethra	ST-14512	PRJNA785548	SAMN23565824	SRX13284871	SRP348908	SRR17097163
51352	2017	Central	Male	45.98	Penis/Urethra	ST-14698	PRJNA785548	SAMN23565825	SRX13284875	SRP348908	SRR17097161
51357	2017	Central	missing	30.03	Penis/Urethra	ST-12302	PRJNA785548	SAMN23565826	SRX13284859	SRP348908	SRR17097169
51360	2017	Central	Male	49.78	Penis/Urethra	ST-14698	PRJNA785548	SAMN23565827	SRX13284929	SRP348908	SRR17097134
51362	2017	Central	Male	29.12	Penis/Urethra	ST-14698	PRJNA785548	SAMN23565828	SRX13284931	SRP348908	SRR17097133
51374	2017	Central	Male	28.82	Penis/Urethra	ST-14698	PRJNA785548	SAMN23565829	SRX13284846	SRP348908	SRR17097180
51376	2017	Central	Male	24.17	Penis/Urethra	ST-14698	PRJNA785548	SAMN23565830	SRX13284840	SRP348908	SRR17097186
51378	2017	Central	Male	29.43	Rectum	ST-17072	PRJNA785548	SAMN23565831	SRX13284954	SRP348908	SRR17097112
51380	2017	Central	Male	36.31	Penis/Urethra	ST-14698	PRJNA785548	SAMN23565832	SRX13284933	SRP348908	SRR17097132
51384	2017	Central	Male	40.84	Rectum	ST-14698	PRJNA785548	SAMN23565833	SRX13284834	SRP348908	SRR17097192
51389	2017	Central	Male	26.08	Penis/Urethra	ST-14698	PRJNA785548	SAMN23565834	SRX13284852	SRP348908	SRR17097174
51395	2017	Central	Male	19.45	Rectum	ST-14698	PRJNA785548	SAMN23565835	SRX13284850	SRP348908	SRR17097176
51426	2017	Central	Female	30.05	Vagina	ST-17792	PRJNA785548	SAMN23565836	SRX13284863	SRP348908	SRR17097167
51427	2017	Central	Male	26.49	Penis/Urethra	ST-14698	PRJNA785548	SAMN23565837	SRX13284950	SRP348908	SRR17097116
51431	2017	Central	Male	48	Penis/Urethra	ST-14698	PRJNA785548	SAMN23565838	SRX13284839	SRP348908	SRR17097187
51452	2018	Western	Male	24.82	Penis/Urethra	ST-14512	PRJNA785548	SAMN23565839	SRX13284911	SRP348908	SRR17097143
51453	2018	Western	Male	54.33	Throat	ST-14512	PRJNA785548	SAMN23565840	SRX13284857	SRP348908	SRR17097170
51455	2018	Western	Male	35.61	Penis/Urethra	ST-16968	PRJNA785548	SAMN23565841	SRX13284907	SRP348908	SRR17097145
51457	2018	Western	Male	33.5	Throat	ST-17073	PRJNA785548	SAMN23565842	SRX13284965	SRP348908	SRR17097101
51458	2018	Western	Male	68.74	Throat	ST-14512	PRJNA785548	SAMN23565843	SRX13284861	SRP348908	SRR17097168
51460	2018	Western	Male	31.56	Throat	ST-2318	PRJNA785548	SAMN23565844	SRX13284885	SRP348908	SRR17097156
51467	2018	Western	Male	21.82	Throat	ST-7856	PRJNA785548	SAMN23565845	SRX13284966	SRP348908	SRR17097100
51479	2018	Western	Male	43.33	Penis/Urethra	ST-14698	PRJNA785548	SAMN23565846	SRX13284869	SRP348908	SRR17097164
51481	2018	Western	Male	31.84	Throat	ST-17073	PRJNA785548	SAMN23565847	SRX13284889	SRP348908	SRR17097154
51482	2018	Western	Male	33.78	Throat	ST-16968	PRJNA785548	SAMN23565848	SRX13284958	SRP348908	SRR17097108
51489	2017	Central	Male	22	Throat	ST-14698	PRJNA785548	SAMN23565849	SRX13284832	SRP348908	SRR17097194
51498	2017	Central	Male	46	Throat	ST-12302	PRJNA785548	SAMN23565850	SRX13284849	SRP348908	SRR17097177
51512	2017	Central	Female	29	Cervix	ST-14698	PRJNA785548	SAMN23565851	SRX13284952	SRP348908	SRR17097114
51517	2017	Central	Male	31	Penis/Urethra	ST-14698	PRJNA785548	SAMN23565852	SRX13284893	SRP348908	SRR17097152
51519	2017	Central	Male	58	Penis/Urethra	ST-14698	PRJNA785548	SAMN23565853	SRX13284903	SRP348908	SRR17097147
51532	2017	Central	Male	42	Penis/Urethra	ST-14698	PRJNA785548	SAMN23565854	SRX13284895	SRP348908	SRR17097151
51538	2017	Central	Male	46	Throat	ST-17798	PRJNA785548	SAMN23565855	SRX13284935	SRP348908	SRR17097131
51541	2017	Central	Male	45	Throat	ST-15846	PRJNA785548	SAMN23565856	SRX13284937	SRP348908	SRR17097129
51542	2017	Central	Male	39	Throat	ST-17799	PRJNA785548	SAMN23565857	SRX13284835	SRP348908	SRR17097191
51543	2017	Central	Male	58	Penis/Urethra	ST-14698	PRJNA785548	SAMN23565858	SRX13284865	SRP348908	SRR17097166
51556	2017	Central	Female	18	Vagina	ST-17801	PRJNA785548	SAMN23565859	SRX13284842	SRP348908	SRR17097184
51562	2017	Central	Male	49	Penis/Urethra	ST-14698	PRJNA785548	SAMN23565860	SRX13284828	SRP348908	SRR17097198
51563	2017	Central	Male	60	Penis/Urethra	ST-17281	PRJNA785548	SAMN23565861	SRX13284947	SRP348908	SRR17097119
51564	2017	Central	Male	18	Penis/Urethra	ST-17802	PRJNA785548	SAMN23565862	SRX13284847	SRP348908	SRR17097179
51565	2017	Central	Male	31	Penis/Urethra	ST-14698	PRJNA785548	SAMN23565863	SRX13284905	SRP348908	SRR17097146
51567	2017	Central	Male	22	Penis/Urethra	ST-16944	PRJNA785548	SAMN23565864	SRX13284879	SRP348908	SRR17097159
51575	2017	Central	Male	28	Rectum	ST-14698	PRJNA785548	SAMN23565865	SRX13285243	SRP348908	SRR17097437
51589	2017	Central	Male	29	Penis/Urethra	ST-17803	PRJNA785548	SAMN23565866	SRX13285177	SRP348908	SRR17097503
51590	2017	Central	Male	31	Penis/Urethra	ST-17804	PRJNA785548	SAMN23565867	SRX13285238	SRP348908	SRR17097442
51593	2017	Central	Male	25	Other	ST-14698	PRJNA785548	SAMN23565868	SRX13285232	SRP348908	SRR17097448
51597	2017	Central	Male	47	Penis/Urethra	ST-14698	PRJNA785548	SAMN23565869	SRX13285222	SRP348908	SRR17097458
51608	2017	Central	Male	30	Penis/Urethra	ST-17804	PRJNA785548	SAMN23565870	SRX13285248	SRP348908	SRR17097432
51610	2017	Central	Male	57	Penis/Urethra	ST-14698	PRJNA785548	SAMN23565871	SRX13285200	SRP348908	SRR17097480
51611	2017	Central	Male	18	Throat	ST-17806	PRJNA785548	SAMN23565872	SRX13285178	SRP348908	SRR17097502
51614	2017	Central	Male	25	Throat	ST-14698	PRJNA785548	SAMN23565873	SRX13285244	SRP348908	SRR17097436
51616	2017	Central	Male	23	Penis/Urethra	ST-17283	PRJNA785548	SAMN23565874	SRX13285251	SRP348908	SRR17097429
51617	2017	Central	Male	46	Penis/Urethra	ST-14698	PRJNA785548	SAMN23565875	SRX13285207	SRP348908	SRR17097473
51623	2017	Central	Male	30	Penis/Urethra	ST-14698	PRJNA785548	SAMN23565876	SRX13285197	SRP348908	SRR17097483
51624	2017	Central	Male	35	Penis/Urethra	ST-3387	PRJNA785548	SAMN23565877	SRX13285228	SRP348908	SRR17097452
51625	2017	Central	Male	46	Penis/Urethra	ST-17283	PRJNA785548	SAMN23565878	SRX13285203	SRP348908	SRR17097477
51643	2017	Central	Male	62	Other	ST-14698	PRJNA785548	SAMN23565879	SRX13285270	SRP348908	SRR17097410
51651	2017	Central	Male	37	Rectum	ST-14698	PRJNA785548	SAMN23565880	SRX13285273	SRP348908	SRR17097407
51654	2017	Central	Male	41	Penis/Urethra	ST-17804	PRJNA785548	SAMN23565881	SRX13285217	SRP348908	SRR17097463
51665	2017	Central	Male	29	Rectum	ST-16288	PRJNA785548	SAMN23565882	SRX13285184	SRP348908	SRR17097496
51666	2017	Central	Male	26	Rectum	ST-14698	PRJNA785548	SAMN23565883	SRX13285219	SRP348908	SRR17097461
51677	2017	Central	Male	32	Rectum	ST-17281	PRJNA785548	SAMN23565884	SRX13285175	SRP348908	SRR17097505
51680	2017	Central	Male	25	Penis/Urethra	ST-14698	PRJNA785548	SAMN23565885	SRX13285268	SRP348908	SRR17097412
51687	2017	Central	Male	38	Penis/Urethra	ST-14698	PRJNA785548	SAMN23565886	SRX13285213	SRP348908	SRR17097467
51700	2017	Central	Male	34	Penis/Urethra	ST-14698	PRJNA785548	SAMN23565887	SRX13285187	SRP348908	SRR17097493
51731	2017	Central	Male	54	Penis/Urethra	ST-16288	PRJNA785548	SAMN23565888	SRX13285227	SRP348908	SRR17097453
51733	2018	Western	Male	26.18	Throat	ST-14512	PRJNA785548	SAMN23565889	SRX13285246	SRP348908	SRR17097434
51734	2018	Western	Female	18.17	Cervix	ST-14512	PRJNA785548	SAMN23565890	SRX13285226	SRP348908	SRR17097454
51735	2018	Western	Male	34.87	Rectum	ST-17073	PRJNA785548	SAMN23565891	SRX13285195	SRP348908	SRR17097485
51744	2018	Western	Male	19.42	Rectum	ST-7856	PRJNA785548	SAMN23565892	SRX13285189	SRP348908	SRR17097491
51749	2018	Western	Male	33.25	Penis/Urethra	ST-17810	PRJNA785548	SAMN23565893	SRX13285230	SRP348908	SRR17097450
51751	2018	Western	Male	37.38	Rectum	ST-14512	PRJNA785548	SAMN23565894	SRX13285272	SRP348908	SRR17097408
51843	2018	Central	Male	22	Throat	ST-14769	PRJNA785548	SAMN23565895	SRX13285237	SRP348908	SRR17097443
51872	2018	Western	Male	42.38	Penis/Urethra	ST-7856	PRJNA785548	SAMN23565896	SRX13285240	SRP348908	SRR17097440
51879	2017	Central	Male	20	Rectum	ST-17629	PRJNA785548	SAMN23565897	SRX13285239	SRP348908	SRR17097441
51887	2017	Central	Female	19	Eye	ST-12302	PRJNA785548	SAMN23565898	SRX13285242	SRP348908	SRR17097438
51895	2017	Central	Male	28	Penis/Urethra	ST-8300	PRJNA785548	SAMN23565899	SRX13285216	SRP348908	SRR17097464
51904	2017	Central	Male	24	Penis/Urethra	ST-12302	PRJNA785548	SAMN23565900	SRX13285191	SRP348908	SRR17097489
51908	2017	Central	Female	38	Cervix	ST-12302	PRJNA785548	SAMN23565901	SRX13285179	SRP348908	SRR17097501
51912	2017	Central	Male	39	Penis/Urethra	ST-12302	PRJNA785548	SAMN23565902	SRX13285236	SRP348908	SRR17097444
51913	2017	Central	Male	39	Penis/Urethra	ST-12302	PRJNA785548	SAMN23565903	SRX13285205	SRP348908	SRR17097475
51924	2017	Central	Male	26	Throat	ST-16949	PRJNA785548	SAMN23565904	SRX13285266	SRP348908	SRR17097414
51930	2017	Central	Female	31	Throat	ST-17630	PRJNA785548	SAMN23565905	SRX13285253	SRP348908	SRR17097427
51932	2017	Central	Male	49	Penis/Urethra	ST-12302	PRJNA785548	SAMN23565906	SRX13285262	SRP348908	SRR17097418
51946	2017	Central	Male	26	Throat	ST-16949	PRJNA785548	SAMN23565907	SRX13285235	SRP348908	SRR17097445
51951	2017	Central	Male	24	Penis/Urethra	ST-16953	PRJNA785548	SAMN23565908	SRX13285259	SRP348908	SRR17097421
51952	2017	Central	Male	25	Rectum	ST-12302	PRJNA785548	SAMN23565909	SRX13285208	SRP348908	SRR17097472
51953	2017	Central	Male	25	Penis/Urethra	ST-14698	PRJNA785548	SAMN23565910	SRX13285212	SRP348908	SRR17097468
51956	2017	Central	Male	29	Penis/Urethra	ST-12302	PRJNA785548	SAMN23565911	SRX13285204	SRP348908	SRR17097476
51963	2017	Central	Female	20	Cervix	ST-15252	PRJNA785548	SAMN23565912	SRX13285210	SRP348908	SRR17097470
51964	2017	Central	Female	21	Cervix	ST-12302	PRJNA785548	SAMN23565913	SRX13285188	SRP348908	SRR17097492
51965	2017	Central	Male	20	Rectum	ST-17629	PRJNA785548	SAMN23565914	SRX13285234	SRP348908	SRR17097446
51976	2017	Central	Male	39	Penis/Urethra	ST-16953	PRJNA785548	SAMN23565915	SRX13285257	SRP348908	SRR17097423
51982	2017	Central	Male	22	Throat	ST-15750	PRJNA785548	SAMN23565916	SRX13285231	SRP348908	SRR17097449
51990	2017	Central	Male	29	Eye	ST-12302	PRJNA785548	SAMN23565917	SRX13285194	SRP348908	SRR17097486
51996	2017	Central	Male	41	Throat	ST-17825	PRJNA785548	SAMN23565918	SRX13285193	SRP348908	SRR17097487
51997	2017	Central	Male	20	Throat	ST-17826	PRJNA785548	SAMN23565919	SRX13285214	SRP348908	SRR17097466
51998	2017	Central	Male	39	Penis/Urethra	ST-12302	PRJNA785548	SAMN23565920	SRX13285182	SRP348908	SRR17097498
52006	2017	Central	Male	74	Penis/Urethra	ST-12302	PRJNA785548	SAMN23565921	SRX13285264	SRP348908	SRR17097416
52007	2017	Central	Male	30	Throat	ST-12302	PRJNA785548	SAMN23565922	SRX13285261	SRP348908	SRR17097419
52010	2017	Central	Female	22	Pus (hand)	ST-14698	PRJNA785548	SAMN23565923	SRX13285183	SRP348908	SRR17097497
52013	2017	Central	Male	19	Penis/Urethra	ST-16949	PRJNA785548	SAMN23565924	SRX13285192	SRP348908	SRR17097488
52027	2017	Central	Male	34	Penis/Urethra	ST-12302	PRJNA785548	SAMN23565925	SRX13285198	SRP348908	SRR17097482
52029	2017	Central	Male	40	Throat	ST-16953	PRJNA785548	SAMN23565926	SRX13285196	SRP348908	SRR17097484
52033	2017	Central	Male	26	Throat	ST-17827	PRJNA785548	SAMN23565927	SRX13285260	SRP348908	SRR17097420
52043	2017	Central	Male	31	Throat	ST-17753	PRJNA785548	SAMN23565928	SRX13285202	SRP348908	SRR17097478
52045	2017	Central	Female	21	Rectum	ST-17828	PRJNA785548	SAMN23565929	SRX13285263	SRP348908	SRR17097417
52048	2017	Central	Female	22	Vagina	ST-12302	PRJNA785548	SAMN23565930	SRX13285265	SRP348908	SRR17097415
52049	2017	Central	Female	22	Vagina	ST-12302	PRJNA785548	SAMN23565931	SRX13285201	SRP348908	SRR17097479
52051	2017	Central	Male	37	Penis/Urethra	ST-15230	PRJNA785548	SAMN23565932	SRX13285249	SRP348908	SRR17097431
52058	2017	Central	Female	42	Vagina	ST-12302	PRJNA785548	SAMN23565933	SRX13285256	SRP348908	SRR17097424
52060	2017	Central	Female	41	Vagina	ST-17380	PRJNA785548	SAMN23565934	SRX13285245	SRP348908	SRR17097435
52070	2017	Central	Female	37	Vagina	ST-17380	PRJNA785548	SAMN23565935	SRX13285181	SRP348908	SRR17097499
52071	2017	Central	Male	40	Penis/Urethra	ST-12302	PRJNA785548	SAMN23565936	SRX13285209	SRP348908	SRR17097471
52072	2017	Central	Male	58	Penis/Urethra	ST-12302	PRJNA785548	SAMN23565937	SRX13285190	SRP348908	SRR17097490
52074	2017	Central	Male	27	Penis/Urethra	ST-17830	PRJNA785548	SAMN23565938	SRX13285267	SRP348908	SRR17097413
52078	2017	Central	Male	32	Throat	ST-5441	PRJNA785548	SAMN23565939	SRX13285220	SRP348908	SRR17097460
52095	2017	Central	Male	24	Penis/Urethra	ST-7638	PRJNA785548	SAMN23565940	SRX13285255	SRP348908	SRR17097425
52191	2017	Central	Male	39	Penis/Urethra	ST-14698	PRJNA785548	SAMN23565941	SRX13285250	SRP348908	SRR17097430
52193	2017	Central	Male	38	Penis/Urethra	ST-14698	PRJNA785548	SAMN23565942	SRX13285252	SRP348908	SRR17097428
52203	2017	Central	Male	19	Rectum	ST-17835	PRJNA785548	SAMN23565943	SRX13285224	SRP348908	SRR17097456
52208	2017	Central	Male	51	Throat	ST-14698	PRJNA785548	SAMN23565944	SRX13285199	SRP348908	SRR17097481
52213	2017	Central	Female	32	Vagina	ST-17837	PRJNA785548	SAMN23565945	SRX13285218	SRP348908	SRR17097462
52214	2017	Central	Male	30	Penis/Urethra	ST-14698	PRJNA785548	SAMN23565946	SRX13285221	SRP348908	SRR17097459
52215	2017	Central	Male	35	Penis/Urethra	ST-14698	PRJNA785548	SAMN23565947	SRX13285258	SRP348908	SRR17097422
52219	2017	Central	Male	21	Rectum	ST-14698	PRJNA785548	SAMN23565948	SRX13285225	SRP348908	SRR17097455
52220	2017	Central	Male	47	Rectum	ST-14698	PRJNA785548	SAMN23565949	SRX13285233	SRP348908	SRR17097447
52232	2017	Central	Female	18	Vagina	ST-12302	PRJNA785548	SAMN23565950	SRX13285229	SRP348908	SRR17097451
52255	2017	Central	Male	23	Penis/Urethra	ST-17380	PRJNA785548	SAMN23565951	SRX13285254	SRP348908	SRR17097426
52256	2017	Central	Male	19	Penis/Urethra	ST-17806	PRJNA785548	SAMN23565952	SRX13285176	SRP348908	SRR17097504
52280	2017	Central	Male	29	Penis/Urethra	ST-17837	PRJNA785548	SAMN23565953	SRX13285186	SRP348908	SRR17097494
52292	2017	Central	Male	35	Rectum	ST-14698	PRJNA785548	SAMN23565954	SRX13285247	SRP348908	SRR17097433
52293	2017	Central	Male	31	Penis/Urethra	ST-14698	PRJNA785548	SAMN23565955	SRX13285206	SRP348908	SRR17097474
52309	2017	Central	Female	20	Throat	ST-14502	PRJNA785548	SAMN23565956	SRX13285271	SRP348908	SRR17097409
52314	2017	Central	Male	54	Penis/Urethra	ST-17281	PRJNA785548	SAMN23565957	SRX13285215	SRP348908	SRR17097465
52315	2017	Central	Male	18	Penis/Urethra	ST-12302	PRJNA785548	SAMN23565958	SRX13285223	SRP348908	SRR17097457
52317	2017	Central	Male	48	Penis/Urethra	ST-17380	PRJNA785548	SAMN23565959	SRX13285185	SRP348908	SRR17097495
52328	2017	Central	Female	29	Vagina	ST-14698	PRJNA785548	SAMN23565960	SRX13285174	SRP348908	SRR17097506
52338	2017	Central	Male	31	Penis/Urethra	ST-14698	PRJNA785548	SAMN23565961	SRX13285241	SRP348908	SRR17097439
52344	2017	Central	Male	41	Penis/Urethra	ST-17281	PRJNA785548	SAMN23565962	SRX13285269	SRP348908	SRR17097411
52367	2017	Central	Male	22	Throat	ST-14698	PRJNA785548	SAMN23565963	SRX13285211	SRP348908	SRR17097469
52368	2017	Central	Male	58	Penis/Urethra	ST-17281	PRJNA785548	SAMN23565964	SRX13285180	SRP348908	SRR17097500
52389	2017	Central	Male	48	Penis/Urethra	ST-14698	PRJNA785548	SAMN23565965	SRX13286886	SRP348908	SRR17099042
52399	2017	Central	Male	23	Penis/Urethra	ST-16986	PRJNA785548	SAMN23565966	SRX13286840	SRP348908	SRR17099088
52400	2017	Central	Female	30	Vagina	ST-17380	PRJNA785548	SAMN23565967	SRX13286792	SRP348908	SRR17099136
52413	2017	Central	Male	60	Penis/Urethra	ST-14698	PRJNA785548	SAMN23565968	SRX13286868	SRP348908	SRR17099060
52426	2017	Central	Male	27	Not Given	ST-12302	PRJNA785548	SAMN23565969	SRX13286802	SRP348908	SRR17099126
52431	2017	Central	Male	25	Rectum	ST-11724	PRJNA785548	SAMN23565970	SRX13286841	SRP348908	SRR17099087
52433	2017	Central	Male	47	Other	ST-14502	PRJNA785548	SAMN23565971	SRX13286837	SRP348908	SRR17099091
52442	2017	Central	Male	28	Penis/Urethra	ST-14698	PRJNA785548	SAMN23565972	SRX13286807	SRP348908	SRR17099121
52443	2017	Central	Male	52	Penis/Urethra	ST-15737	PRJNA785548	SAMN23565973	SRX13286851	SRP348908	SRR17099077
52445	2017	Central	Male	43	Penis/Urethra	ST-14698	PRJNA785548	SAMN23565974	SRX13286858	SRP348908	SRR17099070
52446	2017	Central	Male	26	Rectum	ST-16944	PRJNA785548	SAMN23565975	SRX13286815	SRP348908	SRR17099113
52467	2017	Central	Male	34	Penis/Urethra	ST-12302	PRJNA785548	SAMN23565976	SRX13286854	SRP348908	SRR17099074
52470	2017	Central	Male	34	Penis/Urethra	ST-14698	PRJNA785548	SAMN23565977	SRX13286814	SRP348908	SRR17099114
52479	2017	Central	Female	23	Vagina	ST-14698	PRJNA785548	SAMN23565978	SRX13286880	SRP348908	SRR17099048
52484	2018	Central	Male	65	Penis/Urethra	ST-14698	PRJNA785548	SAMN23565979	SRX13286859	SRP348908	SRR17099069
52489	2018	Central	Male	42	Penis/Urethra	ST-14698	PRJNA785548	SAMN23565980	SRX13286856	SRP348908	SRR17099072
52491	2018	Western	Male	28.1	Throat	ST-17073	PRJNA785548	SAMN23565981	SRX13286823	SRP348908	SRR17099105
52492	2018	Western	Male	24.74	Penis/Urethra	ST-14512	PRJNA785548	SAMN23565982	SRX13286857	SRP348908	SRR17099071
52514	2018	Western	Male	58.96	Penis/Urethra	ST-17073	PRJNA785548	SAMN23565983	SRX13286822	SRP348908	SRR17099106
52524	2017	Central	Male	53	Penis/Urethra	ST-12302	PRJNA785548	SAMN23565984	SRX13286870	SRP348908	SRR17099058
52536	2017	Central	Male	30	Eye	ST-17380	PRJNA785548	SAMN23565985	SRX13286787	SRP348908	SRR17099141
52537	2017	Central	Male	27	Throat	ST-12302	PRJNA785548	SAMN23565986	SRX13286806	SRP348908	SRR17099122
52542	2017	Central	Female	40	Cervix	ST-17380	PRJNA785548	SAMN23565987	SRX13286808	SRP348908	SRR17099120
52543	2017	Central	Male	65	Throat	ST-18055	PRJNA785548	SAMN23565988	SRX13286803	SRP348908	SRR17099125
52545	2017	Central	Male	35	Throat	ST-15846	PRJNA785548	SAMN23565989	SRX13286842	SRP348908	SRR17099086
52550	2017	Central	Male	37	Penis/Urethra	ST-8241	PRJNA785548	SAMN23565990	SRX13286825	SRP348908	SRR17099103
52551	2017	Central	Male	40	Penis/Urethra	ST-12302	PRJNA785548	SAMN23565991	SRX13286871	SRP348908	SRR17099057
52554	2017	Central	Male	16	Penis/Urethra	ST-12302	PRJNA785548	SAMN23565992	SRX13286828	SRP348908	SRR17099100
52566	2017	Central	Male	35	Penis/Urethra	ST-12302	PRJNA785548	SAMN23565993	SRX13286791	SRP348908	SRR17099137
52568	2017	Central	Male	44	Penis/Urethra	ST-17380	PRJNA785548	SAMN23565994	SRX13286804	SRP348908	SRR17099124
52570	2017	Central	Male	54	Penis/Urethra	ST-12302	PRJNA785548	SAMN23565995	SRX13286862	SRP348908	SRR17099066
52572	2017	Central	Male	30	Penis/Urethra	ST-12302	PRJNA785548	SAMN23565996	SRX13286824	SRP348908	SRR17099104
52574	2017	Central	Male	29	Throat	ST-12302	PRJNA785548	SAMN23565997	SRX13286810	SRP348908	SRR17099118
52576	2017	Central	Male	19	Penis/Urethra	ST-12302	PRJNA785548	SAMN23565998	SRX13286829	SRP348908	SRR17099099
52578	2017	Central	Female	29	Cervix	ST-12302	PRJNA785548	SAMN23565999	SRX13286863	SRP348908	SRR17099065
52579	2017	Central	Male	26	Throat	ST-12302	PRJNA785548	SAMN23566000	SRX13286818	SRP348908	SRR17099110
52581	2017	Central	Female	38	Throat	ST-12302	PRJNA785548	SAMN23566001	SRX13286866	SRP348908	SRR17099062
52583	2017	Central	Male	22	Rectum	ST-15750	PRJNA785548	SAMN23566002	SRX13286820	SRP348908	SRR17099108
52588	2017	Central	Male	37	Penis/Urethra	ST-14994	PRJNA785548	SAMN23566003	SRX13286834	SRP348908	SRR17099094
52591	2017	Central	Female	20	Throat	ST-12302	PRJNA785548	SAMN23566004	SRX13286839	SRP348908	SRR17099089
52604	2017	Central	Male	38	Penis/Urethra	ST-17829	PRJNA785548	SAMN23566005	SRX13286874	SRP348908	SRR17099054
52605	2017	Central	Male	31	Penis/Urethra	ST-17829	PRJNA785548	SAMN23566006	SRX13286864	SRP348908	SRR17099064
52611	2017	Central	Male	34	Penis/Urethra	ST-14994	PRJNA785548	SAMN23566007	SRX13286795	SRP348908	SRR17099133
52612	2017	Central	Male	31	Penis/Urethra	ST-14994	PRJNA785548	SAMN23566008	SRX13286832	SRP348908	SRR17099096
52613	2017	Central	Male	63	Penis/Urethra	ST-14994	PRJNA785548	SAMN23566009	SRX13286812	SRP348908	SRR17099116
52615	2017	Central	Male	26	Penis/Urethra	ST-17380	PRJNA785548	SAMN23566010	SRX13286819	SRP348908	SRR17099109
52618	2017	Central	Male	25	Throat	ST-12302	PRJNA785548	SAMN23566011	SRX13286835	SRP348908	SRR17099093
52620	2017	Central	Male	19	Throat	ST-12302	PRJNA785548	SAMN23566012	SRX13286794	SRP348908	SRR17099134
52621	2017	Central	Male	40	Penis/Urethra	ST-17380	PRJNA785548	SAMN23566013	SRX13286800	SRP348908	SRR17099128
52627	2017	Central	Female	25	Cervix	ST-12302	PRJNA785548	SAMN23566014	SRX13286797	SRP348908	SRR17099131
52630	2017	Central	Male	31	Rectum	ST-15750	PRJNA785548	SAMN23566015	SRX13286799	SRP348908	SRR17099129
52631	2017	Central	Male	64	Penis/Urethra	ST-15750	PRJNA785548	SAMN23566016	SRX13286849	SRP348908	SRR17099079
52632	2017	Central	Male	45	Penis/Urethra	ST-15750	PRJNA785548	SAMN23566017	SRX13286873	SRP348908	SRR17099055
52633	2017	Central	Male	25	Penis/Urethra	ST-15750	PRJNA785548	SAMN23566018	SRX13286838	SRP348908	SRR17099090
52634	2017	Central	Male	34	Penis/Urethra	ST-15750	PRJNA785548	SAMN23566019	SRX13286884	SRP348908	SRR17099044
52635	2017	Central	Male	43	Penis/Urethra	ST-15750	PRJNA785548	SAMN23566020	SRX13286816	SRP348908	SRR17099112
52636	2017	Central	Male	39	Penis/Urethra	ST-15750	PRJNA785548	SAMN23566021	SRX13286877	SRP348908	SRR17099051
52638	2017	Central	Male	38	Penis/Urethra	ST-14994	PRJNA785548	SAMN23566022	SRX13286867	SRP348908	SRR17099061
52639	2017	Central	Male	20	Throat	ST-14994	PRJNA785548	SAMN23566023	SRX13286872	SRP348908	SRR17099056
52641	2017	Central	Female	20	Cervix	ST-12302	PRJNA785548	SAMN23566024	SRX13286876	SRP348908	SRR17099052
52642	2017	Central	Male	20	Throat	ST-12302	PRJNA785548	SAMN23566025	SRX13286878	SRP348908	SRR17099050
52650	2017	Central	Female	20	Rectum	ST-12302	PRJNA785548	SAMN23566026	SRX13286805	SRP348908	SRR17099123
52652	2017	Central	Female	22	Throat	ST-18037	PRJNA785548	SAMN23566027	SRX13286811	SRP348908	SRR17099117
52654	2017	Central	Male	29	Throat	ST-12302	PRJNA785548	SAMN23566028	SRX13286882	SRP348908	SRR17099046
52659	2017	Central	Male	19	Rectum	ST-14994	PRJNA785548	SAMN23566029	SRX13286855	SRP348908	SRR17099073
52664	2017	Central	Male	28	Rectum	ST-12302	PRJNA785548	SAMN23566030	SRX13286853	SRP348908	SRR17099075
52673	2017	Central	Male	26	Penis/Urethra	ST-14698	PRJNA785548	SAMN23566031	SRX13286809	SRP348908	SRR17099119
52675	2017	Central	Male	37	Penis/Urethra	ST-14698	PRJNA785548	SAMN23566032	SRX13286883	SRP348908	SRR17099045
52677	2017	Central	Male	54	Penis/Urethra	ST-12302	PRJNA785548	SAMN23566033	SRX13286789	SRP348908	SRR17099139
52685	2017	Central	Female	37	Throat	ST-12302	PRJNA785548	SAMN23566034	SRX13286788	SRP348908	SRR17099140
52713	2018	Western	Male	27.92	Rectum	ST-6361	PRJNA785548	SAMN23566035	SRX13286830	SRP348908	SRR17099098
52717	2018	Western	Male	43.98	Penis/Urethra	ST-17073	PRJNA785548	SAMN23566036	SRX13286793	SRP348908	SRR17099135
52719	2018	Western	Male	26.41	Penis/Urethra	ST-17073	PRJNA785548	SAMN23566037	SRX13286813	SRP348908	SRR17099115
52739	2018	Western	Female	22	Throat	ST-15737	PRJNA785548	SAMN23566038	SRX13286879	SRP348908	SRR17099049
52741	2018	Western	Male	28	Penis/Urethra	ST-15737	PRJNA785548	SAMN23566039	SRX13286801	SRP348908	SRR17099127
52757	2018	Western	Male	18	Throat	ST-14698	PRJNA785548	SAMN23566040	SRX13286821	SRP348908	SRR17099107
52835	2018	Western	Male	38	Throat	ST-12302	PRJNA785548	SAMN23566041	SRX13286831	SRP348908	SRR17099097
52866	2018	Western	Male	30	Penis/Urethra	ST-16288	PRJNA785548	SAMN23566042	SRX13286848	SRP348908	SRR17099080
52869	2018	Western	Male	59	Penis/Urethra	ST-16288	PRJNA785548	SAMN23566043	SRX13286847	SRP348908	SRR17099081
52880	2018	Western	Male	29	Throat	ST-12302	PRJNA785548	SAMN23566044	SRX13286860	SRP348908	SRR17099068
52884	2018	Western	Male	29	Throat	ST-12302	PRJNA785548	SAMN23566045	SRX13286845	SRP348908	SRR17099083
52898	2018	Western	Male	54	Penis/Urethra	ST-16288	PRJNA785548	SAMN23566046	SRX13286865	SRP348908	SRR17099063
52904	2018	Western	Male	39	Throat	ST-16288	PRJNA785548	SAMN23566047	SRX13286826	SRP348908	SRR17099102
52933	2018	Western	Male	38	Penis/Urethra	ST-16945	PRJNA785548	SAMN23566048	SRX13286846	SRP348908	SRR17099082
52939	2018	Western	Male	27	Throat	ST-17283	PRJNA785548	SAMN23566049	SRX13286852	SRP348908	SRR17099076
52941	2018	Western	Male	28	Penis/Urethra	ST-17831	PRJNA785548	SAMN23566050	SRX13286869	SRP348908	SRR17099059
52945	2018	Western	Male	27	Throat	ST-17283	PRJNA785548	SAMN23566051	SRX13286861	SRP348908	SRR17099067
52946	2018	Western	Male	27	Throat	ST-16065	PRJNA785548	SAMN23566052	SRX13286798	SRP348908	SRR17099130
52990	2018	Western	Male	31	Penis/Urethra	ST-16288	PRJNA785548	SAMN23566053	SRX13286827	SRP348908	SRR17099101
53030	2018	Western	Male	23	Penis/Urethra	ST-16288	PRJNA785548	SAMN23566054	SRX13286885	SRP348908	SRR17099043
53036	2018	Western	Male	32	Rectum	ST-16288	PRJNA785548	SAMN23566055	SRX13286833	SRP348908	SRR17099095
53061	2018	Western	Male	50	Rectum	ST-16288	PRJNA785548	SAMN23566056	SRX13286836	SRP348908	SRR17099092
53066	2018	Western	Male	50	Penis/Urethra	ST-16288	PRJNA785548	SAMN23566057	SRX13286850	SRP348908	SRR17099078
53068	2018	Western	Male	20	Rectum	ST-16288	PRJNA785548	SAMN23566058	SRX13286790	SRP348908	SRR17099138
53073	2018	Western	Male	56	Rectum	ST-16288	PRJNA785548	SAMN23566059	SRX13286881	SRP348908	SRR17099047
53081	2018	Western	Male	39	Throat	ST-16288	PRJNA785548	SAMN23566060	SRX13286843	SRP348908	SRR17099085
53082	2018	Western	Male	40.41	Penis/Urethra	ST-17073	PRJNA785548	SAMN23566061	SRX13286817	SRP348908	SRR17099111
53107	2018	Western	Male	25.64	Rectum	ST-3935	PRJNA785548	SAMN23566062	SRX13286875	SRP348908	SRR17099053
53177	2018	Western	Male	31.29	Penis/Urethra	ST-17073	PRJNA785548	SAMN23566063	SRX13286844	SRP348908	SRR17099084
53178	2018	Western	Male	20.86	Penis/Urethra	ST-3935	PRJNA785548	SAMN23566064	SRX13286796	SRP348908	SRR17099132
53232	2018	Western	Male	38	Rectum	ST-16288	PRJNA785548	SAMN23566065	SRX13289850	SRP348908	SRR17102490
53236	2018	Western	Male	20	Throat	ST-16288	PRJNA785548	SAMN23566066	SRX13289926	SRP348908	SRR17102414
53244	2018	Western	Male	30	Throat	ST-3935	PRJNA785548	SAMN23566067	SRX13289922	SRP348908	SRR17102418
53254	2018	Western	Male	52	Rectum	ST-3935	PRJNA785548	SAMN23566068	SRX13289918	SRP348908	SRR17102422
53255	2018	Western	Male	47	Penis/Urethra	ST-18146	PRJNA785548	SAMN23566069	SRX13289896	SRP348908	SRR17102444
53267	2018	Western	Male	24	Rectum	ST-14698	PRJNA785548	SAMN23566070	SRX13289851	SRP348908	SRR17102489
53268	2018	Western	Male	30	Rectum	ST-14994	PRJNA785548	SAMN23566071	SRX13289943	SRP348908	SRR17102397
53273	2018	Western	Female	37	Throat	ST-14698	PRJNA785548	SAMN23566072	SRX13289894	SRP348908	SRR17102446
53274	2018	Western	Male	42	Throat	ST-14698	PRJNA785548	SAMN23566073	SRX13289862	SRP348908	SRR17102478
53315	2018	Western	Male	32.55	Rectum	ST-17073	PRJNA785548	SAMN23566074	SRX13289887	SRP348908	SRR17102453
53322	2018	Western	Male	28.48	Throat	ST-3935	PRJNA785548	SAMN23566075	SRX13289873	SRP348908	SRR17102467
53351	2018	Western	Male	22.59	Penis/Urethra	ST-17073	PRJNA785548	SAMN23566076	SRX13289864	SRP348908	SRR17102476
53353	2018	Western	Male	18.41	Throat	ST-7019	PRJNA785548	SAMN23566077	SRX13289923	SRP348908	SRR17102417
53355	2018	Western	Male	72.52	Penis/Urethra	ST-17073	PRJNA785548	SAMN23566078	SRX13289913	SRP348908	SRR17102427
53367	2018	Central	Male	38	Penis/Urethra	ST-14698	PRJNA785548	SAMN23566079	SRX13289919	SRP348908	SRR17102421
53371	2018	Central	Male	40	Rectum	ST-14698	PRJNA785548	SAMN23566080	SRX13289898	SRP348908	SRR17102442
53383	2018	Central	Male	24	Penis/Urethra	ST-286	PRJNA785548	SAMN23566081	SRX13289881	SRP348908	SRR17102459
53385	2018	Central	Male	25	Penis/Urethra	ST-18053	PRJNA785548	SAMN23566082	SRX13289939	SRP348908	SRR17102401
53391	2018	Central	Male	40	Penis/Urethra	ST-12302	PRJNA785548	SAMN23566083	SRX13289920	SRP348908	SRR17102420
53392	2018	Central	Male	70	Throat	ST-15737	PRJNA785548	SAMN23566084	SRX13289853	SRP348908	SRR17102487
53396	2018	Central	Male	28	Rectum	ST-4654	PRJNA785548	SAMN23566085	SRX13289880	SRP348908	SRR17102460
53398	2018	Central	Male	23	Rectum	ST-14698	PRJNA785548	SAMN23566086	SRX13289878	SRP348908	SRR17102462
53402	2018	Central	Male	31	Rectum	ST-17630	PRJNA785548	SAMN23566087	SRX13289934	SRP348908	SRR17102406
53409	2018	Central	Male	40	Other	ST-15737	PRJNA785548	SAMN23566088	SRX13289877	SRP348908	SRR17102463
53415	2018	Central	Male	24	Rectum	ST-11724	PRJNA785548	SAMN23566089	SRX13289901	SRP348908	SRR17102439
53433	2018	Central	Male	22	Rectum	ST-18875	PRJNA785548	SAMN23566090	SRX13289890	SRP348908	SRR17102450
53442	2018	Central	Female	21	Throat	ST-14698	PRJNA785548	SAMN23566091	SRX13289907	SRP348908	SRR17102433
53446	2018	Central	Male	41	Penis/Urethra	ST-12302	PRJNA785548	SAMN23566092	SRX13289856	SRP348908	SRR17102484
53450	2018	Central	Male	39	Penis/Urethra	ST-14698	PRJNA785548	SAMN23566093	SRX13289867	SRP348908	SRR17102473
53462	2018	Central	Male	31	Penis/Urethra	ST-14698	PRJNA785548	SAMN23566094	SRX13289915	SRP348908	SRR17102425
53484	2018	Central	Male	38	Penis/Urethra	ST-17837	PRJNA785548	SAMN23566095	SRX13289902	SRP348908	SRR17102438
53491	2018	Central	Female	22	Vagina	ST-15737	PRJNA785548	SAMN23566096	SRX13289858	SRP348908	SRR17102482
53495	2018	Central	Male	19	Penis/Urethra	ST-2318	PRJNA785548	SAMN23566097	SRX13289865	SRP348908	SRR17102475
53496	2018	Central	Male	38	Penis/Urethra	ST-18783	PRJNA785548	SAMN23566098	SRX13289897	SRP348908	SRR17102443
53497	2018	Central	Male	31	Penis/Urethra	ST-18891	PRJNA785548	SAMN23566099	SRX13289860	SRP348908	SRR17102480
53508	2018	Central	Female	26	Throat	ST-18880	PRJNA785548	SAMN23566100	SRX13289876	SRP348908	SRR17102464
53527	2018	Western	Male	20.66	Throat	ST-16288	PRJNA785548	SAMN23566101	SRX13289908	SRP348908	SRR17102432
53528	2018	Western	Male	35.9	Rectum	ST-16288	PRJNA785548	SAMN23566102	SRX13289909	SRP348908	SRR17102431
53542	2018	Western	Male	30.04	Joint Fluid	ST-14994	PRJNA785548	SAMN23566103	SRX13289900	SRP348908	SRR17102440
53547	2018	Western	Female	19.9	Blood	ST-11508	PRJNA785548	SAMN23566104	SRX13289933	SRP348908	SRR17102407
53553	2018	Central	Male	24	Penis/Urethra	ST-15737	PRJNA785548	SAMN23566105	SRX13289869	SRP348908	SRR17102471
53554	2018	Central	Female	21	Vagina	ST-15737	PRJNA785548	SAMN23566106	SRX13289925	SRP348908	SRR17102415
53555	2018	Central	Female	30	Vagina	ST-14698	PRJNA785548	SAMN23566107	SRX13289940	SRP348908	SRR17102400
53564	2018	Central	Male	38	Throat	ST-11724	PRJNA785548	SAMN23566108	SRX13289928	SRP348908	SRR17102412
53570	2018	Central	Male	26	Penis/Urethra	ST-14698	PRJNA785548	SAMN23566109	SRX13289924	SRP348908	SRR17102416
53576	2018	Central	Male	17	Rectum	ST-14698	PRJNA785548	SAMN23566110	SRX13289889	SRP348908	SRR17102451
53578	2018	Central	Male	44	Penis/Urethra	ST-16288	PRJNA785548	SAMN23566111	SRX13289942	SRP348908	SRR17102398
53579	2018	Central	Male	32	Penis/Urethra	ST-16986	PRJNA785548	SAMN23566112	SRX13289903	SRP348908	SRR17102437
53586	2018	Central	Male	31	Throat	ST-14994	PRJNA785548	SAMN23566113	SRX13289892	SRP348908	SRR17102448
53591	2018	Central	Male	26	Rectum	ST-17837	PRJNA785548	SAMN23566114	SRX13289855	SRP348908	SRR17102485
53593	2018	Central	Male	31	Rectum	ST-18803	PRJNA785548	SAMN23566115	SRX13289905	SRP348908	SRR17102435
53614	2018	Central	Male	25	Penis/Urethra	ST-18883	PRJNA785548	SAMN23566116	SRX13289844	SRP348908	SRR17102496
53620	2018	Central	Male	28	Rectum	ST-17806	PRJNA785548	SAMN23566117	SRX13289906	SRP348908	SRR17102434
53632	2018	Western	Male	72.58	Penis/Urethra	ST-17073	PRJNA785548	SAMN23566118	SRX13289874	SRP348908	SRR17102466
53635	2018	Western	Male	24.35	Penis/Urethra	ST-12302	PRJNA785548	SAMN23566119	SRX13289921	SRP348908	SRR17102419
53653	2018	Central	Male	46	Penis/Urethra	ST-15737	PRJNA785548	SAMN23566120	SRX13289852	SRP348908	SRR17102488
53655	2018	Central	Male	29	Penis/Urethra	ST-18797	PRJNA785548	SAMN23566121	SRX13289937	SRP348908	SRR17102403
53667	2018	Central	Male	43	Penis/Urethra	ST-15737	PRJNA785548	SAMN23566122	SRX13289861	SRP348908	SRR17102479
53681	2018	Central	Male	31	Rectum	ST-14994	PRJNA785548	SAMN23566123	SRX13289932	SRP348908	SRR17102408
53687	2018	Central	Male	32	Penis/Urethra	ST-15737	PRJNA785548	SAMN23566124	SRX13289891	SRP348908	SRR17102449
53690	2018	Central	Female	32	Throat	ST-14698	PRJNA785548	SAMN23566125	SRX13289847	SRP348908	SRR17102493
53691	2018	Central	Male	63	Penis/Urethra	ST-16944	PRJNA785548	SAMN23566126	SRX13289886	SRP348908	SRR17102454
53692	2018	Central	Male	22	Rectum	ST-16944	PRJNA785548	SAMN23566127	SRX13289884	SRP348908	SRR17102456
53697	2018	Central	Male	29	Penis/Urethra	ST-15737	PRJNA785548	SAMN23566128	SRX13289845	SRP348908	SRR17102495
53700	2018	Central	Male	45	Penis/Urethra	ST-16944	PRJNA785548	SAMN23566129	SRX13289938	SRP348908	SRR17102402
53702	2018	Central	Female	19	Throat	ST-14698	PRJNA785548	SAMN23566130	SRX13289849	SRP348908	SRR17102491
53722	2018	Central	Male	55	Penis/Urethra	ST-17283	PRJNA785548	SAMN23566131	SRX13289899	SRP348908	SRR17102441
53772	2018	Central	Male	29	Penis/Urethra	ST-17380	PRJNA785548	SAMN23566132	SRX13289917	SRP348908	SRR17102423
53773	2018	Central	Male	26	Other	ST-18872	PRJNA785548	SAMN23566133	SRX13289871	SRP348908	SRR17102469
53780	2018	Central	Male	20	Throat	ST-17837	PRJNA785548	SAMN23566134	SRX13289863	SRP348908	SRR17102477
53790	2018	Central	Male	37	Penis/Urethra	ST-15737	PRJNA785548	SAMN23566135	SRX13289875	SRP348908	SRR17102465
53805	2018	Central	Female	31	Vagina	ST-17380	PRJNA785548	SAMN23566136	SRX13289879	SRP348908	SRR17102461
53811	2018	Central	Male	24	Penis/Urethra	ST-15737	PRJNA785548	SAMN23566137	SRX13289872	SRP348908	SRR17102468
53833	2018	Central	Male	24	Penis/Urethra	ST-15737	PRJNA785548	SAMN23566138	SRX13289859	SRP348908	SRR17102481
53834	2018	Central	Male	22	Penis/Urethra	ST-15737	PRJNA785548	SAMN23566139	SRX13289882	SRP348908	SRR17102458
53835	2018	Central	Male	26	Penis/Urethra	ST-18887	PRJNA785548	SAMN23566140	SRX13289914	SRP348908	SRR17102426
53840	2018	Central	Male	58	Penis/Urethra	ST-14698	PRJNA785548	SAMN23566141	SRX13289888	SRP348908	SRR17102452
53843	2018	Central	Male	44	Penis/Urethra	ST-18889	PRJNA785548	SAMN23566142	SRX13289868	SRP348908	SRR17102472
53845	2018	Central	Male	23	Rectum	ST-16944	PRJNA785548	SAMN23566143	SRX13289931	SRP348908	SRR17102409
53854	2018	Central	Male	23.29	Penis/Urethra	ST-15737	PRJNA785548	SAMN23566144	SRX13289910	SRP348908	SRR17102430
53857	2018	Central	Male	24.64	Rectum	ST-14698	PRJNA785548	SAMN23566145	SRX13289870	SRP348908	SRR17102470
53858	2018	Central	Male	38.11	Penis/Urethra	ST-14698	PRJNA785548	SAMN23566146	SRX13289854	SRP348908	SRR17102486
53862	2018	Central	Male	28.55	Rectum	ST-14698	PRJNA785548	SAMN23566147	SRX13289912	SRP348908	SRR17102428
53873	2018	Central	Male	50.9	Rectum	ST-14698	PRJNA785548	SAMN23566148	SRX13289857	SRP348908	SRR17102483
53874	2018	Central	Male	23.7	Penis/Urethra	ST-14698	PRJNA785548	SAMN23566149	SRX13289935	SRP348908	SRR17102405
53877	2018	Central	Male	37.11	Penis/Urethra	ST-14994	PRJNA785548	SAMN23566150	SRX13289846	SRP348908	SRR17102494
53885	2018	Central	Female	15.73	Vagina	ST-12302	PRJNA785548	SAMN23566151	SRX13289916	SRP348908	SRR17102424
53889	2018	Central	Male	24.67	Penis/Urethra	ST-15737	PRJNA785548	SAMN23566152	SRX13289930	SRP348908	SRR17102410
53896	2018	Central	Male	33.41	Penis/Urethra	ST-13814	PRJNA785548	SAMN23566153	SRX13289936	SRP348908	SRR17102404
53904	2018	Central	Male	34.27	Penis/Urethra	ST-14994	PRJNA785548	SAMN23566154	SRX13289848	SRP348908	SRR17102492
53907	2018	Central	Male	54.03	Penis/Urethra	ST-15737	PRJNA785548	SAMN23566155	SRX13289883	SRP348908	SRR17102457
53912	2018	Central	Male	22.05	Rectum	ST-16288	PRJNA785548	SAMN23566156	SRX13289929	SRP348908	SRR17102411
53914	2018	Central	Male	30.39	Penis/Urethra	ST-14698	PRJNA785548	SAMN23566157	SRX13289941	SRP348908	SRR17102399
53920	2018	Central	Male	35.5	Penis/Urethra	ST-14698	PRJNA785548	SAMN23566158	SRX13289911	SRP348908	SRR17102429
53930	2018	Central	Male	24	Penis/Urethra	ST-17380	PRJNA785548	SAMN23566159	SRX13289893	SRP348908	SRR17102447
53937	2018	Central	Male	19	Penis/Urethra	ST-15737	PRJNA785548	SAMN23566160	SRX13289866	SRP348908	SRR17102474
53943	2018	Central	Male	26	Throat	ST-16949	PRJNA785548	SAMN23566161	SRX13289895	SRP348908	SRR17102445
53948	2018	Central	Male	24	Throat	ST-14698	PRJNA785548	SAMN23566162	SRX13289885	SRP348908	SRR17102455
53949	2018	Central	Male	23	Penis/Urethra	ST-3387	PRJNA785548	SAMN23566163	SRX13289904	SRP348908	SRR17102436
53950	2018	Central	Male	54	Penis/Urethra	ST-17283	PRJNA785548	SAMN23566164	SRX13289927	SRP348908	SRR17102413
53971	2018	Central	Male	36	Penis/Urethra	ST-18873	PRJNA785548	SAMN23566165	SRX13287881	SRP348908	SRR17100189
53978	2018	Central	Female	31	Throat	ST-14698	PRJNA785548	SAMN23566166	SRX13287901	SRP348908	SRR17100169
53979	2018	Central	Female	54	Vagina	ST-15737	PRJNA785548	SAMN23566167	SRX13287886	SRP348908	SRR17100184
53999	2018	Central	Male	38	Penis/Urethra	ST-15737	PRJNA785548	SAMN23566168	SRX13287907	SRP348908	SRR17100163
54063	2018	Central	Male	23	Penis/Urethra	ST-18883	PRJNA785548	SAMN23566169	SRX13287871	SRP348908	SRR17100199
54069	2018	Central	Male	25	Rectum	ST-15252	PRJNA785548	SAMN23566170	SRX13287891	SRP348908	SRR17100179
54074	2018	Central	Male	43	Rectum	ST-14698	PRJNA785548	SAMN23566171	SRX13287900	SRP348908	SRR17100170
54095	2018	Central	Male	26	Penis/Urethra	ST-15846	PRJNA785548	SAMN23566172	SRX13287857	SRP348908	SRR17100213
54101	2018	Central	Male	40	Other	ST-19027	PRJNA785548	SAMN23566173	SRX13287833	SRP348908	SRR17100237
54119	2018	Central	Female	22	Throat	ST-17526	PRJNA785548	SAMN23566174	SRX13287883	SRP348908	SRR17100187
54149	2018	Central	Female	22	Throat	ST-17380	PRJNA785548	SAMN23566175	SRX13287867	SRP348908	SRR17100203
54151	2018	Central	Male	31	hand	ST-12302	PRJNA785548	SAMN23566176	SRX13287888	SRP348908	SRR17100182
54155	2018	Central	Male	32	Throat	ST-19031	PRJNA785548	SAMN23566177	SRX13287889	SRP348908	SRR17100181
54156	2018	Central	Male	49	Penis/Urethra	ST-17072	PRJNA785548	SAMN23566178	SRX13287828	SRP348908	SRR17100242
54157	2018	Central	Male	25	Rectum	ST-17629	PRJNA785548	SAMN23566179	SRX13287878	SRP348908	SRR17100192
54158	2018	Central	Male	32	Rectum	ST-14698	PRJNA785548	SAMN23566180	SRX13287894	SRP348908	SRR17100176
54163	2018	Central	Male	38	Throat	ST-14698	PRJNA785548	SAMN23566181	SRX13287918	SRP348908	SRR17100152
54166	2018	Central	Male	21	Throat	ST-14994	PRJNA785548	SAMN23566182	SRX13287868	SRP348908	SRR17100202
54171	2018	Central	Female	21	Throat	ST-12302	PRJNA785548	SAMN23566183	SRX13287882	SRP348908	SRR17100188
54173	2018	Central	Male	34	Penis/Urethra	ST-12302	PRJNA785548	SAMN23566184	SRX13287849	SRP348908	SRR17100221
54178	2018	Central	Female	27	Throat	ST-12302	PRJNA785548	SAMN23566185	SRX13287887	SRP348908	SRR17100183
54180	2018	Central	Male	22	Penis/Urethra	ST-12302	PRJNA785548	SAMN23566186	SRX13287906	SRP348908	SRR17100164
54188	2018	Central	Female	18	Throat	ST-12302	PRJNA785548	SAMN23566187	SRX13287863	SRP348908	SRR17100207
54190	2018	Central	Male	22	Penis/Urethra	ST-14698	PRJNA785548	SAMN23566188	SRX13287854	SRP348908	SRR17100216
54197	2018	Central	Male	18	Throat	ST-12302	PRJNA785548	SAMN23566189	SRX13287853	SRP348908	SRR17100217
54205	2018	Central	Male	36	Rectum	ST-14994	PRJNA785548	SAMN23566190	SRX13287829	SRP348908	SRR17100241
54206	2018	Central	Male	26	Rectum	ST-12302	PRJNA785548	SAMN23566191	SRX13287872	SRP348908	SRR17100198
54212	2018	Central	Male	43	Penis/Urethra	ST-14994	PRJNA785548	SAMN23566192	SRX13287921	SRP348908	SRR17100149
54223	2018	Central	Male	32	Penis/Urethra	ST-17380	PRJNA785548	SAMN23566193	SRX13287885	SRP348908	SRR17100185
54224	2018	Central	Male	24	Penis/Urethra	ST-12302	PRJNA785548	SAMN23566194	SRX13287877	SRP348908	SRR17100193
54228	2018	Central	Female	42	Vagina	ST-12302	PRJNA785548	SAMN23566195	SRX13287896	SRP348908	SRR17100174
54235	2018	Central	Male	20	Throat	ST-12302	PRJNA785548	SAMN23566196	SRX13287845	SRP348908	SRR17100225
54238	2018	Central	Male	26	Penis/Urethra	ST-12302	PRJNA785548	SAMN23566197	SRX13287898	SRP348908	SRR17100172
54242	2018	Central	Male	18	Penis/Urethra	ST-12302	PRJNA785548	SAMN23566198	SRX13287902	SRP348908	SRR17100168
54244	2018	Central	Male	22	Throat	ST-12302	PRJNA785548	SAMN23566199	SRX13287880	SRP348908	SRR17100190
54249	2018	Central	Male	22	Penis/Urethra	ST-12302	PRJNA785548	SAMN23566200	SRX13287846	SRP348908	SRR17100224
54257	2018	Central	Male	29	Penis/Urethra	ST-12302	PRJNA785548	SAMN23566201	SRX13287913	SRP348908	SRR17100157
54259	2018	Central	Female	23	Throat	ST-16949	PRJNA785548	SAMN23566202	SRX13287923	SRP348908	SRR17100147
54260	2018	Central	Male	30	Penis/Urethra	ST-16949	PRJNA785548	SAMN23566203	SRX13287859	SRP348908	SRR17100211
54267	2018	Central	Male	26	Rectum	ST-12302	PRJNA785548	SAMN23566204	SRX13287830	SRP348908	SRR17100240
54271	2018	Central	Male	37	Rectum	ST-15230	PRJNA785548	SAMN23566205	SRX13287917	SRP348908	SRR17100153
54292	2018	Central	Male	26	Penis/Urethra	ST-14698	PRJNA785548	SAMN23566206	SRX13287864	SRP348908	SRR17100206
54302	2018	Central	Female	23	Cervix	ST-13814	PRJNA785548	SAMN23566207	SRX13287870	SRP348908	SRR17100200
54312	2018	Central	Male	41	Rectum	ST-18932	PRJNA785548	SAMN23566208	SRX13287825	SRP348908	SRR17100245
54318	2018	Central	Female	45	Throat	ST-17380	PRJNA785548	SAMN23566209	SRX13287876	SRP348908	SRR17100194
54329	2018	Central	Male	22	Penis/Urethra	ST-17630	PRJNA785548	SAMN23566210	SRX13287908	SRP348908	SRR17100162
54334	2018	Central	Female	32	Cervix	ST-18934	PRJNA785548	SAMN23566211	SRX13287892	SRP348908	SRR17100178
54337	2018	Central	Female	39	Throat	ST-15757	PRJNA785548	SAMN23566212	SRX13287842	SRP348908	SRR17100228
54338	2018	Central	Male	34	Penis/Urethra	ST-14698	PRJNA785548	SAMN23566213	SRX13287848	SRP348908	SRR17100222
54339	2018	Central	Male	20	Rectum	ST-14994	PRJNA785548	SAMN23566214	SRX13287890	SRP348908	SRR17100180
54343	2018	Central	Female	25	Cervix	ST-17630	PRJNA785548	SAMN23566215	SRX13287905	SRP348908	SRR17100165
54351	2018	Central	Female	24	Throat	ST-12302	PRJNA785548	SAMN23566216	SRX13287911	SRP348908	SRR17100159
54354	2018	Central	Male	21	Throat	ST-12302	PRJNA785548	SAMN23566217	SRX13287850	SRP348908	SRR17100220
54357	2018	Central	Male	20	Penis/Urethra	ST-286	PRJNA785548	SAMN23566218	SRX13287866	SRP348908	SRR17100204
54378	2018	Western	Male	39.44	Penis/Urethra	ST-16288	PRJNA785548	SAMN23566219	SRX13287873	SRP348908	SRR17100197
54386	2018	Western	Male	40.19	Throat	ST-16288	PRJNA785548	SAMN23566220	SRX13287838	SRP348908	SRR17100232
54395	2018	Western	Male	28.01	Throat	ST-16288	PRJNA785548	SAMN23566221	SRX13287839	SRP348908	SRR17100231
54405	2018	Western	Male	23.21	Rectum	ST-16288	PRJNA785548	SAMN23566222	SRX13287875	SRP348908	SRR17100195
54411	2018	Western	Male	36.07	Rectum	ST-16288	PRJNA785548	SAMN23566223	SRX13287919	SRP348908	SRR17100151
54414	2018	Western	Male	22.15	Throat	ST-16288	PRJNA785548	SAMN23566224	SRX13287914	SRP348908	SRR17100156
54415	2018	Western	Male	20.24	Rectum	ST-16288	PRJNA785548	SAMN23566225	SRX13287824	SRP348908	SRR17100246
54418	2018	Western	Female	29.81	Throat	ST-16288	PRJNA785548	SAMN23566226	SRX13287916	SRP348908	SRR17100154
54434	2018	Western	Male	27.05	Throat	ST-16288	PRJNA785548	SAMN23566227	SRX13287909	SRP348908	SRR17100161
54436	2018	Western	Male	38.55	Penis/Urethra	ST-17283	PRJNA785548	SAMN23566228	SRX13287835	SRP348908	SRR17100235
54438	2018	Western	Male	38.64	Throat	ST-16288	PRJNA785548	SAMN23566229	SRX13287904	SRP348908	SRR17100166
54442	2018	Western	Male	28.5	Rectum	ST-16288	PRJNA785548	SAMN23566230	SRX13287826	SRP348908	SRR17100244
54449	2018	Western	Male	37.41	Penis/Urethra	ST-16288	PRJNA785548	SAMN23566231	SRX13287862	SRP348908	SRR17100208
54454	2018	Western	Male	26.05	Throat	ST-16288	PRJNA785548	SAMN23566232	SRX13287832	SRP348908	SRR17100238
54457	2018	Western	Male	28.55	Rectum	ST-16288	PRJNA785548	SAMN23566233	SRX13287847	SRP348908	SRR17100223
54462	2018	Western	Male	34.52	Throat	ST-16288	PRJNA785548	SAMN23566234	SRX13287855	SRP348908	SRR17100215
54463	2018	Western	Male	31.27	Rectum	ST-16288	PRJNA785548	SAMN23566235	SRX13287895	SRP348908	SRR17100175
54464	2018	Western	Male	31.81	Rectum	ST-16288	PRJNA785548	SAMN23566236	SRX13287893	SRP348908	SRR17100177
54465	2018	Western	Male	20.36	Rectum	ST-16288	PRJNA785548	SAMN23566237	SRX13287831	SRP348908	SRR17100239
54475	2018	Western	Male	23.87	Throat	ST-16288	PRJNA785548	SAMN23566238	SRX13287858	SRP348908	SRR17100212
54477	2018	Western	Male	40.01	Penis/Urethra	ST-16288	PRJNA785548	SAMN23566239	SRX13287841	SRP348908	SRR17100229
54491	2018	Western	Female	28.41	Throat	ST-16288	PRJNA785548	SAMN23566240	SRX13287844	SRP348908	SRR17100226
54493	2018	Western	Male	30.62	Throat	ST-18554	PRJNA785548	SAMN23566241	SRX13287910	SRP348908	SRR17100160
54498	2018	Western	Male	32.31	Rectum	ST-16288	PRJNA785548	SAMN23566242	SRX13287899	SRP348908	SRR17100171
54499	2018	Western	Male	35.74	Throat	ST-16288	PRJNA785548	SAMN23566243	SRX13287884	SRP348908	SRR17100186
54501	2018	Western	Male	27	Rectum	ST-16288	PRJNA785548	SAMN23566244	SRX13287861	SRP348908	SRR17100209
54512	2018	Western	Male	37	Penis/Urethra	ST-4357	PRJNA785548	SAMN23566245	SRX13287903	SRP348908	SRR17100167
54520	2018	Western	Male	49	Penis/Urethra	ST-14994	PRJNA785548	SAMN23566246	SRX13287840	SRP348908	SRR17100230
54526	2018	Western	Male	47	Penis/Urethra	ST-14994	PRJNA785548	SAMN23566247	SRX13287874	SRP348908	SRR17100196
54527	2018	Western	Female	37	Throat	ST-14698	PRJNA785548	SAMN23566248	SRX13287915	SRP348908	SRR17100155
54528	2018	Western	Male	32	Throat	ST-3935	PRJNA785548	SAMN23566249	SRX13287922	SRP348908	SRR17100148
54536	2018	Western	Male	46	Throat	ST-12302	PRJNA785548	SAMN23566250	SRX13287856	SRP348908	SRR17100214
54544	2018	Western	Male	27	Rectum	ST-16288	PRJNA785548	SAMN23566251	SRX13287837	SRP348908	SRR17100233
54561	2018	Western	Male	28	Throat	ST-14994	PRJNA785548	SAMN23566252	SRX13287827	SRP348908	SRR17100243
54576	2018	Western	Male	33	Rectum	ST-19039	PRJNA785548	SAMN23566253	SRX13287879	SRP348908	SRR17100191
54617	2018	Central	Male	30.18	Joint Fluid	ST-14994	PRJNA785548	SAMN23566254	SRX13287869	SRP348908	SRR17100201
54633	2018	Western	Male	35	Penis/Urethra	ST-16288	PRJNA785548	SAMN23566255	SRX13287920	SRP348908	SRR17100150
54634	2018	Western	Male	19	Rectum	ST-16288	PRJNA785548	SAMN23566256	SRX13287912	SRP348908	SRR17100158
54639	2018	Western	Male	33	Throat	ST-16288	PRJNA785548	SAMN23566257	SRX13287865	SRP348908	SRR17100205
54640	2018	Western	Male	27	Rectum	ST-6361	PRJNA785548	SAMN23566258	SRX13287834	SRP348908	SRR17100236
54647	2018	Western	Male	51	Penis/Urethra	ST-16288	PRJNA785548	SAMN23566259	SRX13287852	SRP348908	SRR17100218
54648	2018	Western	Male	31	Throat	ST-16288	PRJNA785548	SAMN23566260	SRX13287843	SRP348908	SRR17100227
54659	2018	Western	Male	24	Penis/Urethra	ST-16288	PRJNA785548	SAMN23566261	SRX13287851	SRP348908	SRR17100219
54663	2018	Western	Male	23	Rectum	ST-16288	PRJNA785548	SAMN23566262	SRX13287897	SRP348908	SRR17100173
54668	2018	Western	Male	28	Throat	ST-14994	PRJNA785548	SAMN23566263	SRX13287836	SRP348908	SRR17100234
54669	2018	Western	Male	29	Penis/Urethra	ST-16288	PRJNA785548	SAMN23566264	SRX13287860	SRP348908	SRR17100210
54684	2018	Western	Male	39	Rectum	ST-16288	PRJNA785548	SAMN23566265	SRX13305525	SRP348908	SRR17121088
54685	2018	Western	Male	26	Rectum	ST-16288	PRJNA785548	SAMN23566266	SRX13305542	SRP348908	SRR17121071
54687	2018	Western	Male	35	Penis/Urethra	ST-16288	PRJNA785548	SAMN23566267	SRX13305591	SRP348908	SRR17121022
54688	2018	Western	Male	54	Penis/Urethra	ST-16288	PRJNA785548	SAMN23566268	SRX13305547	SRP348908	SRR17121066
54690	2018	Western	Male	44	Penis/Urethra	ST-14994	PRJNA785548	SAMN23566269	SRX13305531	SRP348908	SRR17121082
54691	2018	Western	Male	51	coccyx	ST-16288	PRJNA785548	SAMN23566270	SRX13305544	SRP348908	SRR17121069
54692	2018	Western	Male	36	Throat	ST-19043	PRJNA785548	SAMN23566271	SRX13305607	SRP348908	SRR17121006
54695	2018	Western	Male	37	Throat	ST-16288	PRJNA785548	SAMN23566272	SRX13305589	SRP348908	SRR17121024
54697	2018	Western	Female	35	Throat	ST-16288	PRJNA785548	SAMN23566273	SRX13305573	SRP348908	SRR17121040
54700	2018	Western	Male	32	Penis/Urethra	ST-16288	PRJNA785548	SAMN23566274	SRX13305592	SRP348908	SRR17121021
54716	2018	Western	Male	38	Penis/Urethra	ST-16288	PRJNA785548	SAMN23566275	SRX13305539	SRP348908	SRR17121074
54719	2018	Western	Male	34	Rectum	ST-16288	PRJNA785548	SAMN23566276	SRX13305555	SRP348908	SRR17121058
54720	2018	Western	Male	20	Throat	ST-16288	PRJNA785548	SAMN23566277	SRX13305537	SRP348908	SRR17121076
54724	2018	Western	Male	36	Rectum	ST-16288	PRJNA785548	SAMN23566278	SRX13305576	SRP348908	SRR17121037
54731	2018	Western	Male	29	Throat	ST-16288	PRJNA785548	SAMN23566279	SRX13305534	SRP348908	SRR17121079
54733	2018	Western	Male	28	Rectum	ST-16288	PRJNA785548	SAMN23566280	SRX13305600	SRP348908	SRR17121013
54734	2018	Western	Male	23	Penis/Urethra	ST-16288	PRJNA785548	SAMN23566281	SRX13305523	SRP348908	SRR17121090
54735	2018	Western	Male	23	Rectum	ST-16288	PRJNA785548	SAMN23566282	SRX13305535	SRP348908	SRR17121078
54741	2018	Western	Male	25	Rectum	ST-16288	PRJNA785548	SAMN23566283	SRX13305561	SRP348908	SRR17121052
54745	2018	Western	Male	42	Penis/Urethra	ST-9918	PRJNA785548	SAMN23566284	SRX13305512	SRP348908	SRR17121101
54748	2018	Western	Male	51	Throat	ST-16288	PRJNA785548	SAMN23566285	SRX13305586	SRP348908	SRR17121027
54749	2018	Western	Male	26	Cervix	ST-16288	PRJNA785548	SAMN23566286	SRX13305518	SRP348908	SRR17121095
54758	2018	Western	Male	23	Rectum	ST-16288	PRJNA785548	SAMN23566287	SRX13305521	SRP348908	SRR17121092
54761	2018	Western	Male	35	Throat	ST-16288	PRJNA785548	SAMN23566288	SRX13305546	SRP348908	SRR17121067
54765	2018	Western	Male	24	Rectum	ST-16288	PRJNA785548	SAMN23566289	SRX13305550	SRP348908	SRR17121063
54770	2018	Western	Male	41	Throat	ST-16288	PRJNA785548	SAMN23566290	SRX13305606	SRP348908	SRR17121007
54771	2018	Western	Male	29	Rectum	ST-16288	PRJNA785548	SAMN23566291	SRX13305511	SRP348908	SRR17121102
54778	2018	Western	Male	56	Throat	ST-16288	PRJNA785548	SAMN23566292	SRX13305565	SRP348908	SRR17121048
54779	2018	Western	Male	34	Throat	ST-16288	PRJNA785548	SAMN23566293	SRX13305593	SRP348908	SRR17121020
54780	2018	Western	Male	43	Throat	ST-16288	PRJNA785548	SAMN23566294	SRX13305590	SRP348908	SRR17121023
54781	2018	Western	Male	55	Penis/Urethra	ST-16288	PRJNA785548	SAMN23566295	SRX13305605	SRP348908	SRR17121008
54789	2018	Western	Male	53	Rectum	ST-16288	PRJNA785548	SAMN23566296	SRX13305563	SRP348908	SRR17121050
54832	2018	Central	Female	22	Cervix	ST-17630	PRJNA785548	SAMN23566297	SRX13305515	SRP348908	SRR17121098
54833	2018	Central	Male	18	Rectum	ST-18873	PRJNA785548	SAMN23566298	SRX13305519	SRP348908	SRR17121094
54834	2018	Central	Male	17	Penis/Urethra	ST-286	PRJNA785548	SAMN23566299	SRX13305595	SRP348908	SRR17121018
54862	2018	Central	Female	22	Rectum	ST-12302	PRJNA785548	SAMN23566300	SRX13305530	SRP348908	SRR17121083
54865	2018	Central	Female	23	Throat	ST-5308	PRJNA785548	SAMN23566301	SRX13305541	SRP348908	SRR17121072
54869	2018	Central	Male	25	Penis/Urethra	ST-12302	PRJNA785548	SAMN23566302	SRX13305598	SRP348908	SRR17121015
54874	2018	Central	Male	18	Penis/Urethra	ST-12302	PRJNA785548	SAMN23566303	SRX13305581	SRP348908	SRR17121032
54884	2018	Central	Male	27	Penis/Urethra	ST-17806	PRJNA785548	SAMN23566304	SRX13305567	SRP348908	SRR17121046
54900	2018	Central	Female	33	Cervix	ST-18934	PRJNA785548	SAMN23566305	SRX13305583	SRP348908	SRR17121030
55349	2018	Central	Male	28	Penis/Urethra	ST-12302	PRJNA785548	SAMN23566306	SRX13305509	SRP348908	SRR17121104
55367	2018	Central	Male	23	Penis/Urethra	ST-17283	PRJNA785548	SAMN23566307	SRX13305526	SRP348908	SRR17121087
55370	2018	Central	Male	47	Rectum	ST-3387	PRJNA785548	SAMN23566308	SRX13305516	SRP348908	SRR17121097
55386	2018	Central	Female	46	Other	ST-19334	PRJNA785548	SAMN23566309	SRX13305594	SRP348908	SRR17121019
55387	2018	Central	Male	62	Penis/Urethra	ST-17283	PRJNA785548	SAMN23566310	SRX13305558	SRP348908	SRR17121055
55407	2018	Central	Female	26	Other	ST-14698	PRJNA785548	SAMN23566311	SRX13305596	SRP348908	SRR17121017
55410	2018	Central	Male	29	Cervix	ST-12302	PRJNA785548	SAMN23566312	SRX13305597	SRP348908	SRR17121016
55603	2018	Central	Male	26	Penis/Urethra	ST-14502	PRJNA785548	SAMN23566313	SRX13305540	SRP348908	SRR17121073
55636	2018	Central	Male	28	Penis/Urethra	ST-18872	PRJNA785548	SAMN23566314	SRX13305524	SRP348908	SRR17121089
55641	2018	Central	Female	1	Vagina	ST-18012	PRJNA785548	SAMN23566315	SRX13305549	SRP348908	SRR17121064
55656	2018	Central	Female	33	Throat	ST-18012	PRJNA785548	SAMN23566316	SRX13305517	SRP348908	SRR17121096
55658	2018	Central	Female	1	Vagina	ST-18012	PRJNA785548	SAMN23566317	SRX13305608	SRP348908	SRR17121005
55668	2018	Central	Female	21	Other	ST-14797	PRJNA785548	SAMN23566318	SRX13305559	SRP348908	SRR17121054
55677	2018	Central	Female	30	Throat	ST-18012	PRJNA785548	SAMN23566319	SRX13305585	SRP348908	SRR17121028
55678	2018	Central	Male	28	Penis/Urethra	ST-18012	PRJNA785548	SAMN23566320	SRX13305566	SRP348908	SRR17121047
55698	2018	Central	Female	30	Other	ST-18012	PRJNA785548	SAMN23566321	SRX13305513	SRP348908	SRR17121100
55699	2018	Central	Male	25	Penis/Urethra	ST-14994	PRJNA785548	SAMN23566322	SRX13305602	SRP348908	SRR17121011
55747	2018	Central	Male	34	Penis/Urethra	ST-19482	PRJNA785548	SAMN23566323	SRX13305562	SRP348908	SRR17121051
55750	2018	Central	Male	34	Penis/Urethra	ST-18875	PRJNA785548	SAMN23566324	SRX13305543	SRP348908	SRR17121070
55809	2018	Central	Male	27	Eye	ST-12302	PRJNA785548	SAMN23566325	SRX13305604	SRP348908	SRR17121009
55881	2018	Central	Female	23	Vagina	ST-18872	PRJNA785548	SAMN23566326	SRX13305571	SRP348908	SRR17121042
55884	2018	Central	Male	36	Other	ST-14698	PRJNA785548	SAMN23566327	SRX13305570	SRP348908	SRR17121043
55896	2018	Central	Male	44	Penis/Urethra	ST-14698	PRJNA785548	SAMN23566328	SRX13305578	SRP348908	SRR17121035
55909	2018	Central	Male	41	Penis/Urethra	ST-14698	PRJNA785548	SAMN23566329	SRX13305529	SRP348908	SRR17121084
55988	2018	Central	Female	32	Endometrium	ST-14502	PRJNA785548	SAMN23566330	SRX13305599	SRP348908	SRR17121014
56010	2018	Central	Male	23	Penis/Urethra	ST-19549	PRJNA785548	SAMN23566331	SRX13305587	SRP348908	SRR17121026
56064	2018	Central	Female	26	Cervix	ST-14502	PRJNA785548	SAMN23566332	SRX13305577	SRP348908	SRR17121036
56073	2018	Central	Male	33	Penis/Urethra	ST-14502	PRJNA785548	SAMN23566333	SRX13305536	SRP348908	SRR17121077
56151	2018	Central	Female	19	Throat	ST-2475	PRJNA785548	SAMN23566334	SRX13305584	SRP348908	SRR17121029
56156	2018	Central	Male	26	Rectum	ST-14994	PRJNA785548	SAMN23566335	SRX13305579	SRP348908	SRR17121034
56162	2018	Central	Male	21	Penis/Urethra	ST-17285	PRJNA785548	SAMN23566336	SRX13305588	SRP348908	SRR17121025
56163	2018	Central	Male	19	Throat	ST-19506	PRJNA785548	SAMN23566337	SRX13305601	SRP348908	SRR17121012
56166	2018	Central	Male	24	Penis/Urethra	ST-14076	PRJNA785548	SAMN23566338	SRX13305510	SRP348908	SRR17121103
56168	2018	Central	Male	29	Penis/Urethra	ST-14994	PRJNA785548	SAMN23566339	SRX13305527	SRP348908	SRR17121086
56169	2018	Central	Male	29	Penis/Urethra	ST-14994	PRJNA785548	SAMN23566340	SRX13305574	SRP348908	SRR17121039
56170	2018	Central	Female	16	Cervix	ST-16094	PRJNA785548	SAMN23566341	SRX13305552	SRP348908	SRR17121061
56177	2018	Central	Female	31	Throat	ST-5308	PRJNA785548	SAMN23566342	SRX13305553	SRP348908	SRR17121060
56179	2018	Central	Female	19	Throat	ST-19506	PRJNA785548	SAMN23566343	SRX13305560	SRP348908	SRR17121053
56181	2018	Central	Male	34	Penis/Urethra	ST-12302	PRJNA785548	SAMN23566344	SRX13305568	SRP348908	SRR17121045
56185	2018	Central	Male	28	Penis/Urethra	ST-17285	PRJNA785548	SAMN23566345	SRX13305514	SRP348908	SRR17121099
56186	2018	Central	Female	27	Vagina	ST-14994	PRJNA785548	SAMN23566346	SRX13305557	SRP348908	SRR17121056
56197	2018	Central	Male	20	Penis/Urethra	ST-17285	PRJNA785548	SAMN23566347	SRX13305528	SRP348908	SRR17121085
56200	2018	Central	Female	23	Cervix	ST-14994	PRJNA785548	SAMN23566348	SRX13305572	SRP348908	SRR17121041
56204	2018	Central	Male	18	Rectum	ST-17829	PRJNA785548	SAMN23566349	SRX13305575	SRP348908	SRR17121038
56205	2018	Central	Female	19	Cervix	ST-10451	PRJNA785548	SAMN23566350	SRX13305532	SRP348908	SRR17121081
56209	2018	Central	Female	28	Cervix	ST-19514	PRJNA785548	SAMN23566351	SRX13305582	SRP348908	SRR17121031
56210	2018	Central	Female	19	Eye	ST-17285	PRJNA785548	SAMN23566352	SRX13305554	SRP348908	SRR17121059
56213	2018	Central	Male	37	Throat	ST-14994	PRJNA785548	SAMN23566353	SRX13305556	SRP348908	SRR17121057
56215	2018	Central	Male	32	Rectum	ST-14994	PRJNA785548	SAMN23566354	SRX13305551	SRP348908	SRR17121062
56223	2018	Central	Male	39	Throat	ST-12302	PRJNA785548	SAMN23566355	SRX13305603	SRP348908	SRR17121010
56237	2018	Central	Male	18	Urine	ST-16957	PRJNA785548	SAMN23566356	SRX13305533	SRP348908	SRR17121080
56251	2018	Central	Male	27	Penis/Urethra	ST-19551	PRJNA785548	SAMN23566357	SRX13305538	SRP348908	SRR17121075
56252	2018	Central	Male	21	Throat	ST-19518	PRJNA785548	SAMN23566358	SRX13305569	SRP348908	SRR17121044
56254	2018	Central	Female	24	Throat	ST-19630	PRJNA785548	SAMN23566359	SRX13305580	SRP348908	SRR17121033
56256	2018	Central	Male	26	Urine	ST-12302	PRJNA785548	SAMN23566360	SRX13305545	SRP348908	SRR17121068
56262	2018	Central	Female	26	Cervix	ST-12302	PRJNA785548	SAMN23566361	SRX13305522	SRP348908	SRR17121091
56264	2018	Central	Female	20	Cervix	ST-12302	PRJNA785548	SAMN23566362	SRX13305520	SRP348908	SRR17121093
56267	2018	Central	Male	27	Penis/Urethra	ST-14994	PRJNA785548	SAMN23566363	SRX13305548	SRP348908	SRR17121065
56283	2018	Central	Male	20	Throat	ST-14994	PRJNA785548	SAMN23566364	SRX13305564	SRP348908	SRR17121049
56284	2018	Central	Male	26	Throat	ST-14076	PRJNA785548	SAMN23566365	SRX13287778	SRP348908	SRR17100096
56285	2018	Central	Male	31	Throat	ST-14994	PRJNA785548	SAMN23566366	SRX13287777	SRP348908	SRR17100097
56293	2018	Central	Male	36	Penis/Urethra	ST-14994	PRJNA785548	SAMN23566367	SRX13287776	SRP348908	SRR17100098
56294	2018	Central	Male	24	Rectum	ST-14994	PRJNA785548	SAMN23566368	SRX13287772	SRP348908	SRR17100102
56298	2018	Central	Female	21	Cervix	ST-14487	PRJNA785548	SAMN23566369	SRX13287775	SRP348908	SRR17100099
56299	2018	Central	Male	25	Penis/Urethra	ST-19561	PRJNA785548	SAMN23566370	SRX13287773	SRP348908	SRR17100101
56300	2018	Central	Female	18	Throat	ST-14076	PRJNA785548	SAMN23566371	SRX13287782	SRP348908	SRR17100092
56322	2018	Central	Male	37	Throat	ST-12302	PRJNA785548	SAMN23566372	SRX13287769	SRP348908	SRR17100105
56331	2018	Central	Male	26	Penis/Urethra	ST-18932	PRJNA785548	SAMN23566373	SRX13287781	SRP348908	SRR17100093
56348	2018	Central	Female	20	Throat	ST-470	PRJNA785548	SAMN23566374	SRX13287771	SRP348908	SRR17100103
56354	2018	Central	Female	21	Throat	ST-12302	PRJNA785548	SAMN23566375	SRX13287774	SRP348908	SRR17100100
56358	2018	Central	Male	28	Throat	ST-6765	PRJNA785548	SAMN23566376	SRX13287770	SRP348908	SRR17100104
56373	2018	Central	Male	24	Penis/Urethra	ST-14994	PRJNA785548	SAMN23566377	SRX13287780	SRP348908	SRR17100094
56383	2018	Central	Female	21	Cervix	ST-14487	PRJNA785548	SAMN23566378	SRX13287779	SRP348908	SRR17100095
